# Supplementary material for: Genomic and Transcriptome Analyses of a Thermophilic Bacterium Geobacillus stearothermophilus B5 Isolated from Compost Reveal Its Enzymatic Basis for Lignocellulose Degradation
Source: Microorganisms. 2020 Sep 4;8(9):1357. doi: 10.3390/microorganisms8091357 (PMC7564440; doi:10.3390/microorganisms8091357)
Supplement: Supplementary file 1 [file microorganisms-08-01357-s001.zip]

Archive with 8 entries (7 files):
- Supplementary/
- Supplementary/Supplementary Figures.docx
- Supplementary/Supplementary Table S1.xlsx
- Supplementary/Supplementary Table S2.xlsx
- Supplementary/Supplementary Table S3.xlsx
- Supplementary/Supplementary Table S4.xlsx
- Supplementary/Supplementary Table S5.xlsx
- Supplementary/Supplementary Table S6.xlsx
