# Supplementary material for: Genomic and Transcriptome Analyses of a Thermophilic Bacterium Geobacillus stearothermophilus B5 Isolated from Compost Reveal Its Enzymatic Basis for Lignocellulose Degradation
Source: Microorganisms. 2020 Sep 4;8(9):1357. doi: 10.3390/microorganisms8091357 (PMC7564440; doi:10.3390/microorganisms8091357)
Supplement: Supplementary file 1 [file microorganisms-08-01357-s001.zip › Supplementary/Supplementary Table S1.xlsx]

## Sheet: Sheet1
The utilization of different carbon sources for G. stearothermophilus B5
	1	2	3	4	5	6	7	8	9
A	Negative Control	Dextrin	D-Maltose	D-Trehalose	D-Cellobiose	Gentiobiose	Sucrose	D-Turanose	Stachyose
	-	+	+	+	+	+-	+	+	-
B	D-Raffinose	α-D-Lactose	D-Melibiose	β-Methyl-D-Glucoside	D-Salicin	N-Acetyl-D-Glucosamine	N-Acetyl-β-DMannosamine	N-Acetyl-D-Galactosamine	N-Acetyl Neuraminic Acid
	+-	+-	-	+	+	+	-	-	+-
C	α-D-Glucose	D-Mannose	D-Fructose	D-Galactose	3-Methyl Glucose	D-Fucose	L-Fucose	L-Rhamnose	Inosine
	+	+	+	+	+-	+	+-	+-	+
D	D-Sorbitol	D-Mannitol	D-Arabitol	myo-Inositol	Glycerol	D-Glucose-6-PO4	D-Fructose-6-PO4	D-Aspartic Acid	D-Serine
	-	+	-	+-	+	-	-	-	-
E	Gelatin	Glycyl-L-Proline	L-Alanine	L-Arginine	L-Aspartic Acid	L-Glutamic Acid	L-Histidine	L-Pyroglutamic	L-Serine
	+	-	+-	-	-	+	+	+	-
F	Pectin	D-Galacturonic Acid	L-Galactonic Acid Lactone	D-Gluconic Acid	D-Glucuronic Acid	Glucuronamide	Mucic Acid	Quinic Acid	D-Saccharic Acid
	+	+-	-	+	+-	+	-	-	+-
G	p-Hydroxy-Phenylacetic Acid	Methyl Pyruvate	D-Lactic Acid Methyl Ester	L-Lactic Acid	Citric Acid	α-Keto-Glutaric Acid	D-Malic Acid	L-Malic Acid	Bromo-Succinic Acid
	-	+-	-	+	-	+-	-	+	-
H	Tween 40	γ-Amino-butryric Acid	α-Hydroxy-Butyric Acid	β-Hydroxy-D,LButyric Acid	α-Keto-Butyric	Acetoacetic Acid	Propionic Acid	Acetic Acid	Formic Acid
	+-	-	-	-	-	-	-	-	-
"+" represents the carbon source can be used, "-" represents the carobn source can't be used, "+-" represents the carbon source is on the edge of being used.
