# Supplementary material for: Genomic and Transcriptome Analyses of a Thermophilic Bacterium Geobacillus stearothermophilus B5 Isolated from Compost Reveal Its Enzymatic Basis for Lignocellulose Degradation
Source: Microorganisms. 2020 Sep 4;8(9):1357. doi: 10.3390/microorganisms8091357 (PMC7564440; doi:10.3390/microorganisms8091357)
Supplement: Supplementary file 1 [file microorganisms-08-01357-s001.zip › Supplementary/Supplementary Table S2.xlsx]

## Sheet: COG annotation
COG annotation of G. stearothermophilus B5
Gene ID	COG ID	COG defination
gene0001	COG0593	ATPase involved in DNA replication initiation
gene0002	COG0592	DNA polymerase sliding clamp subunit (PCNA homolog)
gene0003	COG2501	Uncharacterized conserved protein
gene0004	COG1195	Recombinational DNA repair ATPase (RecF pathway)
gene0005	COG0187	Type IIA topoisomerase (DNA gyrase/topo II, topoisomerase IV), B subunit
gene0006	COG0188	Type IIA topoisomerase (DNA gyrase/topo II, topoisomerase IV), A subunit
gene0007	COG2206	HD-GYP domain
gene0010	COG0516	IMP dehydrogenase/GMP reductase
gene0011	COG1686	D-alanyl-D-alanine carboxypeptidase
gene0012	COG0214	Pyridoxine biosynthesis enzyme
gene0013	COG0311	Predicted glutamine amidotransferase involved in pyridoxine biosynthesis
gene0014	COG0172	Seryl-tRNA synthetase
gene0015	COG3858	Predicted glycosyl hydrolase
gene0016	COG0590	Cytosine/adenosine deaminases
gene0017	COG2812	DNA polymerase III, gamma/tau subunits
gene0018	COG0718	Uncharacterized protein conserved in bacteria
gene0019	COG0353	Recombinational DNA repair protein (RecF pathway)
gene0024	COG1982	Arginine/lysine/ornithine decarboxylases
gene0025	COG0125	Thymidylate kinase
gene0026	COG0470	ATPase involved in DNA replication
gene0027	COG1774	Uncharacterized homolog of PSP1
gene0028	COG4467	Uncharacterized protein conserved in bacteria
gene0029	COG4123	Predicted O-methyltransferase
gene0030	COG0313	Predicted methyltransferases
gene0031	COG2002	Regulators of stationary/sporulation gene expression
gene0032	COG0143	Methionyl-tRNA synthetase
gene0033	COG0084	Mg-dependent DNase
gene0034	COG3583	Uncharacterized protein conserved in bacteria
gene0035	COG1658	Small primase-like proteins (Toprim domain)
gene0036	COG0030	Dimethyladenosine transferase (rRNA methylation)
gene0038	COG4466	Uncharacterized protein conserved in bacteria
gene0039	COG1947	4-diphosphocytidyl-2C-methyl-D-erythritol 2-phosphate synthase
gene0040	COG0503	Adenine/guanine phosphoribosyltransferases and related PRPP-binding proteins
gene0041	COG0251	Putative translation initiation inhibitor, yjgF family
gene0042	COG2088	Uncharacterized protein, involved in the regulation of septum location
gene0043	COG1207	N-acetylglucosamine-1-phosphate uridyltransferase (contains nucleotidyltransferase and I-patch acetyltransferase domains)
gene0044	COG0462	Phosphoribosylpyrophosphate synthetase
gene0045	COG1825	Ribosomal protein L25 (general stress protein Ctc)
gene0046	COG0193	Peptidyl-tRNA hydrolase
gene0048	COG1197	Transcription-repair coupling factor (superfamily II helicase)
gene0049	COG2002	Regulators of stationary/sporulation gene expression
gene0050	COG2244	Membrane protein involved in the export of O-antigen and teichoic acid
gene0051	COG3956	Protein containing tetrapyrrole methyltransferase domain and MazG-like (predicted pyrophosphatase) domain
gene0052	COG1188	Ribosome-associated heat shock protein implicated in the recycling of the 50S subunit (S4 paralog)
gene0055	COG2919	Septum formation initiator
gene0056	COG1098	Predicted RNA binding protein (contains ribosomal protein S1 domain)
gene0057	COG2208	Serine phosphatase RsbU, regulator of sigma subunit
gene0058	COG2304	Uncharacterized protein containing a von Willebrand factor type A (vWA) domain
gene0059	COG0515	Serine/threonine protein kinase
gene0060	COG0037	Predicted ATPase of the PP-loop superfamily implicated in cell cycle control
gene0061	COG0634	Hypoxanthine-guanine phosphoribosyltransferase
gene0062	COG0465	ATP-dependent Zn proteases
gene0063	COG1521	Putative transcriptional regulator, homolog of Bvg accessory factor
gene0064	COG1281	Disulfide bond chaperones of the HSP33 family
gene0065	COG0031	Cysteine synthase
gene0066	COG0147	Anthranilate/para-aminobenzoate synthases component I
gene0067	COG0512	Anthranilate/para-aminobenzoate synthases component II
gene0068	COG0115	Branched-chain amino acid aminotransferase/4-amino-4-deoxychorismate lyase
gene0069	COG0294	Dihydropteroate synthase and related enzymes
gene0070	COG1539	Dihydroneopterin aldolase
gene0071	COG0801	7,8-dihydro-6-hydroxymethylpterin-pyrophosphokinase
gene0072	COG1396	Predicted transcriptional regulators
gene0073	COG0042	tRNA-dihydrouridine synthase
gene0074	COG1190	Lysyl-tRNA synthetase (class II)
gene0077	COG4463	Transcriptional repressor of class III stress genes
gene0078	COG3880	Uncharacterized protein with conserved CXXC pairs
gene0079	COG3869	Arginine kinase
gene0080	COG0542	ATPases with chaperone activity, ATP-binding subunit
gene0081	COG1066	Predicted ATP-dependent serine protease
gene0082	COG4956	Integral membrane protein (PIN domain superfamily)
gene0083	COG1211	4-diphosphocytidyl-2-methyl-D-erithritol synthase
gene0084	COG0245	2C-methyl-D-erythritol 2,4-cyclodiphosphate synthase
gene0085	COG0008	Glutamyl- and glutaminyl-tRNA synthetases
gene0086	COG1045	Serine acetyltransferase
gene0087	COG0215	Cysteinyl-tRNA synthetase
gene0088	COG1939	Uncharacterized protein conserved in bacteria
gene0089	COG0566	rRNA methylases
gene0090	COG3688	Predicted RNA-binding protein containing a PIN domain
gene0091	COG1595	DNA-directed RNA polymerase specialized sigma subunit, sigma24 homolog
gene0092	COG0690	Preprotein translocase subunit SecE
gene0093	COG0250	Transcription antiterminator
gene0095	COG0080	Ribosomal protein L11
gene0096	COG0081	Ribosomal protein L1
gene0097	COG0244	Ribosomal protein L10
gene0098	COG0222	Ribosomal protein L7/L12
gene0099	COG2813	16S RNA G1207 methylase RsmC
gene0100	COG0085	DNA-directed RNA polymerase, beta subunit/140 kD subunit
gene0101	COG0086	DNA-directed RNA polymerase, beta' subunit/160 kD subunit
gene0102	COG1358	Ribosomal protein HS6-type (S12/L30/L7a)
gene0103	COG0048	Ribosomal protein S12
gene0104	COG0049	Ribosomal protein S7
gene0105	COG0480	Translation elongation factors (GTPases)
gene0106	COG0050	GTPases - translation elongation factors
gene0107	COG0051	Ribosomal protein S10
gene0108	COG0087	Ribosomal protein L3
gene0109	COG0088	Ribosomal protein L4
gene0110	COG0089	Ribosomal protein L23
gene0111	COG0090	Ribosomal protein L2
gene0112	COG0185	Ribosomal protein S19
gene0113	COG0091	Ribosomal protein L22
gene0114	COG0092	Ribosomal protein S3
gene0115	COG0197	Ribosomal protein L16/L10E
gene0116	COG0255	Ribosomal protein L29
gene0117	COG0186	Ribosomal protein S17
gene0118	COG0093	Ribosomal protein L14
gene0119	COG0198	Ribosomal protein L24
gene0120	COG0094	Ribosomal protein L5
gene0121	COG0199	Ribosomal protein S14
gene0122	COG0096	Ribosomal protein S8
gene0123	COG0097	Ribosomal protein L6P/L9E
gene0124	COG0256	Ribosomal protein L18
gene0125	COG0098	Ribosomal protein S5
gene0126	COG1841	Ribosomal protein L30/L7E
gene0127	COG0200	Ribosomal protein L15
gene0128	COG0201	Preprotein translocase subunit SecY
gene0129	COG0563	Adenylate kinase and related kinases
gene0130	COG0024	Methionine aminopeptidase
gene0131	COG0361	Translation initiation factor 1 (IF-1)
gene0132	COG0257	Ribosomal protein L36
gene0133	COG0099	Ribosomal protein S13
gene0134	COG0100	Ribosomal protein S11
gene0135	COG0202	DNA-directed RNA polymerase, alpha subunit/40 kD subunit
gene0136	COG0203	Ribosomal protein L17
gene0137	COG1122	ABC-type cobalt transport system, ATPase component
gene0138	COG1122	ABC-type cobalt transport system, ATPase component
gene0139	COG0619	ABC-type cobalt transport system, permease component CbiQ and related transporters
gene0140	COG0101	Pseudouridylate synthase
gene0141	COG0102	Ribosomal protein L13
gene0142	COG0103	Ribosomal protein S9
gene0144	COG0860	N-acetylmuramoyl-L-alanine amidase
gene0145	COG0489	ATPases involved in chromosome partitioning
gene0148	COG0726	Predicted xylanase/chitin deacetylase
gene0151	COG0010	Arginase/agmatinase/formimionoglutamate hydrolase, arginase family
gene0152	COG1595	DNA-directed RNA polymerase specialized sigma subunit, sigma24 homolog
gene0153	COG5662	Predicted transmembrane transcriptional regulator (anti-sigma factor)
gene0154	COG1624	Uncharacterized conserved protein
gene0155	COG4856	Uncharacterized protein conserved in bacteria
gene0156	COG1109	Phosphomannomutase
gene0157	COG0449	Glucosamine 6-phosphate synthetase, contains amidotransferase and phosphosugar isomerase domains
gene0158	COG0494	NTP pyrophosphohydrolases including oxidative damage repair enzymes
gene0160	COG0180	Tryptophanyl-tRNA synthetase
gene0164	COG0662	Mannose-6-phosphate isomerase
gene0165	COG3739	Uncharacterized integral membrane protein
gene0167	COG0084	Mg-dependent DNase
gene0168	COG3829	Transcriptional regulator containing PAS, AAA-type ATPase, and DNA-binding domains
gene0169	COG0675	Transposase and inactivated derivatives
gene0170	COG1012	NAD-dependent aldehyde dehydrogenases
gene0171	COG4992	Ornithine/acetylornithine aminotransferase
gene0172	COG0586	Uncharacterized membrane-associated protein
gene0173	COG0609	ABC-type Fe3+-siderophore transport system, permease component
gene0174	COG0609	ABC-type Fe3+-siderophore transport system, permease component
gene0175	COG0614	ABC-type Fe3+-hydroxamate transport system, periplasmic component
gene0176	COG1120	ABC-type cobalamin/Fe3+-siderophores transport systems, ATPase components
gene0180	COG0582	Integrase
gene0181	COG2337	Growth inhibitor
gene0183	COG1960	Acyl-CoA dehydrogenases
gene0184	COG2259	Predicted membrane protein
gene0185	COG2761	Predicted dithiol-disulfide isomerase involved in polyketide biosynthesis
gene0186	COG2318	Uncharacterized protein conserved in bacteria
gene0187	COG0860	N-acetylmuramoyl-L-alanine amidase
gene0188	COG0675	Transposase and inactivated derivatives
gene0189	COG1368	Phosphoglycerol transferase and related proteins, alkaline phosphatase superfamily
gene0190	COG0168	Trk-type K+ transport systems, membrane components
gene0191	COG1971	Predicted membrane protein
gene0192	COG4326	Sporulation control protein
gene0193	COG5577	Spore coat protein
gene0194	COG1940	Transcriptional regulator/sugar kinase
gene0195	COG1968	Uncharacterized bacitracin resistance protein
gene0196	COG0707	UDP-N-acetylglucosamine:LPS N-acetylglucosamine transferase
gene0197	COG0726	Predicted xylanase/chitin deacetylase
gene0198	COG0586	Uncharacterized membrane-associated protein
gene0199	COG0707	UDP-N-acetylglucosamine:LPS N-acetylglucosamine transferase
gene0200	COG1181	D-alanine-D-alanine ligase and related ATP-grasp enzymes
gene0201	COG0770	UDP-N-acetylmuramyl pentapeptide synthase
gene0202	COG1647	Esterase/lipase
gene0204	COG0513	Superfamily II DNA and RNA helicases
gene0205	COG0705	Uncharacterized membrane protein (homolog of Drosophila rhomboid)
gene0206	COG0736	Phosphopantetheinyl transferase (holo-ACP synthase)
gene0207	COG2834	Outer membrane lipoprotein-sorting protein
gene0208	COG0787	Alanine racemase
gene0209	COG0864	Predicted transcriptional regulators containing the CopG/Arc/MetJ DNA-binding domain and a metal-binding domain
gene0210	COG2337	Growth inhibitor
gene0211	COG2183	Transcriptional accessory protein
gene0212	COG3091	Uncharacterized protein conserved in bacteria
gene0215	COG0802	Predicted ATPase or kinase
gene0216	COG1214	Inactive homolog of metal-dependent proteases, putative molecular chaperone
gene0217	COG0456	Acetyltransferases
gene0218	COG0533	Metal-dependent proteases with possible chaperone activity
gene0219	COG0488	ATPase components of ABC transporters with duplicated ATPase domains
gene0220	COG0315	Molybdenum cofactor biosynthesis enzyme
gene0221	COG2344	AT-rich DNA-binding protein
gene0222	COG1826	Sec-independent protein secretion pathway components
gene0223	COG0805	Sec-independent protein secretion pathway component TatC
gene0225	COG1266	Predicted metal-dependent membrane protease
gene0226	COG0234	Co-chaperonin GroES (HSP10)
gene0227	COG0459	Chaperonin GroEL (HSP60 family)
gene0229	COG0114	Fumarase
gene0230	COG1914	Mn2+ and Fe2+ transporters of the NRAMP family
gene0231	COG0714	MoxR-like ATPases
gene0232	COG1721	Uncharacterized conserved protein (some members contain a von Willebrand factor type A (vWA) domain)
gene0233	COG1305	Transglutaminase-like enzymes, putative cysteine proteases
gene0234	COG0519	GMP synthase, PP-ATPase domain/subunit
gene0235	COG2252	Permeases
gene0236	COG1670	Acetyltransferases, including N-acetylases of ribosomal proteins
gene0241	COG0071	Molecular chaperone (small heat shock protein)
gene0242	COG0041	Phosphoribosylcarboxyaminoimidazole (NCAIR) mutase
gene0243	COG0026	Phosphoribosylaminoimidazole carboxylase (NCAIR synthetase)
gene0244	COG0015	Adenylosuccinate lyase
gene0245	COG0152	Phosphoribosylaminoimidazolesuccinocarboxamide (SAICAR) synthase
gene0246	COG1828	Phosphoribosylformylglycinamidine (FGAM) synthase, PurS component
gene0247	COG0047	Phosphoribosylformylglycinamidine (FGAM) synthase, glutamine amidotransferase domain
gene0248	COG0046	Phosphoribosylformylglycinamidine (FGAM) synthase, synthetase domain
gene0249	COG0034	Glutamine phosphoribosylpyrophosphate amidotransferase
gene0250	COG0150	Phosphoribosylaminoimidazole (AIR) synthetase
gene0251	COG0299	Folate-dependent phosphoribosylglycinamide formyltransferase PurN
gene0252	COG0138	AICAR transformylase/IMP cyclohydrolase PurH (only IMP cyclohydrolase domain in Aful)
gene0253	COG0151	Phosphoribosylamine-glycine ligase
gene0254	COG0151	Phosphoribosylamine-glycine ligase
gene0256	COG1001	Adenine deaminase
gene0258	COG4496	Uncharacterized protein conserved in bacteria
gene0259	COG1646	Predicted phosphate-binding enzymes, TIM-barrel fold
gene0260	COG0210	Superfamily I DNA and RNA helicases
gene0261	COG0272	NAD-dependent DNA ligase (contains BRCT domain type II)
gene0262	COG4851	Protein involved in sex pheromone biosynthesis
gene0263	COG1611	Predicted Rossmann fold nucleotide-binding protein
gene0264	COG1231	Monoamine oxidase
gene0267	COG0721	Asp-tRNAAsn/Glu-tRNAGln amidotransferase C subunit
gene0268	COG0154	Asp-tRNAAsn/Glu-tRNAGln amidotransferase A subunit and related amidases
gene0269	COG0064	Asp-tRNAAsn/Glu-tRNAGln amidotransferase B subunit (PET112 homolog)
gene0270	COG2873	O-acetylhomoserine sulfhydrylase
gene0274	COG1131	ABC-type multidrug transport system, ATPase component
gene0275	COG1174	ABC-type proline/glycine betaine transport systems, permease component
gene0276	COG1125	ABC-type proline/glycine betaine transport systems, ATPase components
gene0277	COG1732	Periplasmic glycine betaine/choline-binding (lipo)protein of an ABC-type transport system (osmoprotectant binding protein)
gene0285	COG3267	Type II secretory pathway, component ExeA (predicted ATPase)
gene0286	COG2801	Transposase and inactivated derivatives
gene0287	COG3547	Transposase and inactivated derivatives
gene0290	COG3512	Uncharacterized protein conserved in bacteria
gene0291	COG1518	Uncharacterized protein predicted to be involved in DNA repair
gene0292	COG3267	Type II secretory pathway, component ExeA (predicted ATPase)
gene0293	COG2801	Transposase and inactivated derivatives
gene0295	COG3513	Uncharacterized protein conserved in bacteria
gene0300	COG1583	Uncharacterized protein predicted to be involved in DNA repair (RAMP superfamily)
gene0301	COG3191	L-aminopeptidase/D-esterase
gene0302	COG0477	Permeases of the major facilitator superfamily
gene0303	COG1842	Phage shock protein A (IM30), suppresses sigma54-dependent transcription
gene0307	COG1511	Predicted membrane protein
gene0308	COG1309	Transcriptional regulator
gene0309	COG0642	Signal transduction histidine kinase
gene0310	COG0745	Response regulators consisting of a CheY-like receiver domain and a winged-helix DNA-binding domain
gene0312	COG0265	Trypsin-like serine proteases, typically periplasmic, contain C-terminal PDZ domain
gene0314	COG0501	Zn-dependent protease with chaperone function
gene0316	COG3415	Transposase and inactivated derivatives
gene0318	COG4323	Predicted membrane protein
gene0321	COG2268	Uncharacterized protein conserved in bacteria
gene0322	COG1597	Sphingosine kinase and enzymes related to eukaryotic diacylglycerol kinase
gene0323	COG2265	SAM-dependent methyltransferases related to tRNA (uracil-5-)-methyltransferase
gene0324	COG2265	SAM-dependent methyltransferases related to tRNA (uracil-5-)-methyltransferase
gene0325	COG0286	Type I restriction-modification system methyltransferase subunit
gene0326	COG0732	Restriction endonuclease S subunits
gene0327	COG4096	Type I site-specific restriction-modification system, R (restriction) subunit and related helicases
gene0330	COG1115	Na+/alanine symporter
gene0331	COG2265	SAM-dependent methyltransferases related to tRNA (uracil-5-)-methyltransferase
gene0332	COG3633	Na+/serine symporter
gene0333	COG4326	Sporulation control protein
gene0334	COG0494	NTP pyrophosphohydrolases including oxidative damage repair enzymes
gene0335	COG0673	Predicted dehydrogenases and related proteins
gene0336	COG1208	Nucleoside-diphosphate-sugar pyrophosphorylase involved in lipopolysaccharide biosynthesis/translation initiation factor 2B, gamma/epsilon subunits (eIF-2Bgamma/eIF-2Bepsilon)
gene0337	COG0438	Glycosyltransferase
gene0338	COG0438	Glycosyltransferase
gene0339	COG1109	Phosphomannomutase
gene0340	COG2909	ATP-dependent transcriptional regulator
gene0342	COG2202	FOG: PAS/PAC domain
gene0343	COG2208	Serine phosphatase RsbU, regulator of sigma subunit
gene0345	COG1714	Predicted membrane protein/domain
gene0346	COG0840	Methyl-accepting chemotaxis protein
gene0347	COG0422	Thiamine biosynthesis protein ThiC
gene0348	COG0436	Aspartate/tyrosine/aromatic aminotransferase
gene0349	COG0028	Thiamine pyrophosphate-requiring enzymes [acetolactate synthase, pyruvate dehydrogenase (cytochrome), glyoxylate carboligase, phosphonopyruvate decarboxylase]
gene0350	COG1012	NAD-dependent aldehyde dehydrogenases
gene0351	COG1748	Saccharopine dehydrogenase and related proteins
gene0352	COG0477	Permeases of the major facilitator superfamily
gene0353	COG0789	Predicted transcriptional regulators
gene0354	COG2080	Aerobic-type carbon monoxide dehydrogenase, small subunit CoxS/CutS homologs
gene0355	COG1319	Aerobic-type carbon monoxide dehydrogenase, middle subunit CoxM/CutM homologs
gene0356	COG1529	Aerobic-type carbon monoxide dehydrogenase, large subunit CoxL/CutL homologs
gene0357	COG2068	Uncharacterized MobA-related protein
gene0358	COG1975	Xanthine and CO dehydrogenases maturation factor, XdhC/CoxF family
gene0360	COG4877	Uncharacterized protein conserved in bacteria
gene0361	COG0330	Membrane protease subunits, stomatin/prohibitin homologs
gene0363	COG2986	Histidine ammonia-lyase
gene0364	COG0861	Membrane protein TerC, possibly involved in tellurium resistance
gene0365	COG0111	Phosphoglycerate dehydrogenase and related dehydrogenases
gene0366	COG1556	Uncharacterized conserved protein
gene0367	COG1139	Uncharacterized conserved protein containing a ferredoxin-like domain
gene0368	COG0247	Fe-S oxidoreductase
gene0369	COG2186	Transcriptional regulators
gene0370	COG1620	L-lactate permease
gene0371	COG0277	FAD/FMN-containing dehydrogenases
gene0372	COG0247	Fe-S oxidoreductase
gene0373	COG1077	Actin-like ATPase involved in cell morphogenesis
gene0374	COG0791	Cell wall-associated hydrolases (invasion-associated proteins)
gene0375	COG5001	Predicted signal transduction protein containing a membrane domain, an EAL and a GGDEF domain
gene0378	COG1648	Siroheme synthase (precorrin-2 oxidase/ferrochelatase domain)
gene0379	COG2120	Uncharacterized proteins, LmbE homologs
gene0382	COG1254	Acylphosphatases
gene0383	COG2138	Uncharacterized conserved protein
gene0384	COG0007	Uroporphyrinogen-III methylase
gene0385	COG0529	Adenylylsulfate kinase and related kinases
gene0386	COG2046	ATP sulfurylase (sulfate adenylyltransferase)
gene0387	COG0306	Phosphate/sulphate permeases
gene0388	COG0175	3'-phosphoadenosine 5'-phosphosulfate sulfotransferase (PAPS reductase)/FAD synthetase and related enzymes
gene0389	COG4840	Uncharacterized protein conserved in bacteria
gene0390	COG0394	Protein-tyrosine-phosphatase
gene0391	COG1295	Predicted membrane protein
gene0394	COG0477	Permeases of the major facilitator superfamily
gene0395	COG0387	Ca2+/H+ antiporter
gene0397	COG0535	Predicted Fe-S oxidoreductases
gene0398	COG1951	Tartrate dehydratase alpha subunit/Fumarate hydratase class I, N-terminal domain
gene0399	COG0726	Predicted xylanase/chitin deacetylase
gene0400	COG0122	3-methyladenine DNA glycosylase/8-oxoguanine DNA glycosylase
gene0401	COG2265	SAM-dependent methyltransferases related to tRNA (uracil-5-)-methyltransferase
gene0402	COG1842	Phage shock protein A (IM30), suppresses sigma54-dependent transcription
gene0404	COG0397	Uncharacterized conserved protein
gene0405	COG5001	Predicted signal transduction protein containing a membrane domain, an EAL and a GGDEF domain
gene0406	COG3044	Predicted ATPase of the ABC class
gene0407	COG5609	Uncharacterized conserved protein
gene0409	COG1009	NADH:ubiquinone oxidoreductase subunit 5 (chain L)/Multisubunit Na+/H+ antiporter, MnhA subunit
gene0410	COG3002	Uncharacterized protein conserved in bacteria
gene0412	COG1960	Acyl-CoA dehydrogenases
gene0413	COG1804	Predicted acyl-CoA transferases/carnitine dehydratase
gene0414	COG0768	Cell division protein FtsI/penicillin-binding protein 2
gene0415	COG1442	Lipopolysaccharide biosynthesis proteins, LPS:glycosyltransferases
gene0419	COG1090	Predicted nucleoside-diphosphate sugar epimerase
gene0420	COG2137	Uncharacterized protein conserved in bacteria
gene0424	COG1988	Predicted membrane-bound metal-dependent hydrolases
gene0425	COG2427	Uncharacterized conserved protein
gene0426	COG3383	Uncharacterized anaerobic dehydrogenase
gene0427	COG5609	Uncharacterized conserved protein
gene0428	COG1526	Uncharacterized protein required for formate dehydrogenase activity
gene0429	COG0477	Permeases of the major facilitator superfamily
gene0430	COG1194	A/G-specific DNA glycosylase
gene0432	COG1028	Dehydrogenases with different specificities (related to short-chain alcohol dehydrogenases)
gene0435	COG3557	Uncharacterized domain/protein associated with RNAses G and E
gene0436	COG4129	Predicted membrane protein
gene0438	COG0001	Glutamate-1-semialdehyde aminotransferase
gene0439	COG4586	ABC-type uncharacterized transport system, ATPase component
gene0440	COG4587	ABC-type uncharacterized transport system, permease component
gene0441	COG3694	ABC-type uncharacterized transport system, permease component
gene0442	COG0039	Malate/lactate dehydrogenases
gene0443	COG1226	Kef-type K+ transport systems, predicted NAD-binding component
gene0444	COG1225	Peroxiredoxin
gene0445	COG0735	Fe2+/Zn2+ uptake regulation proteins
gene0450	COG3382	Uncharacterized conserved protein
gene0451	COG1600	Uncharacterized Fe-S protein
gene0453	COG0219	Predicted rRNA methylase (SpoU class)
gene0455	COG2766	Putative Ser protein kinase
gene0456	COG2718	Uncharacterized conserved protein
gene0458	COG4565	Response regulator of citrate/malate metabolism
gene0459	COG3290	Signal transduction histidine kinase regulating citrate/malate metabolism
gene0460	COG1638	TRAP-type C4-dicarboxylate transport system, periplasmic component
gene0461	COG1301	Na+/H+-dicarboxylate symporters
gene0462	COG0656	Aldo/keto reductases, related to diketogulonate reductase
gene0463	COG2738	Predicted Zn-dependent protease
gene0464	COG1253	Hemolysins and related proteins containing CBS domains
gene0465	COG0564	Pseudouridylate synthases, 23S RNA-specific
gene0467	COG0526	Thiol-disulfide isomerase and thioredoxins
gene0468	COG1495	Disulfide bond formation protein DsbB
gene0469	COG0517	FOG: CBS domain
gene0470	COG3385	FOG: Transposase and inactivated derivatives
gene0471	COG1109	Phosphomannomutase
gene0474	COG0586	Uncharacterized membrane-associated protein
gene0475	COG2719	Uncharacterized conserved protein
gene0476	COG1271	Cytochrome bd-type quinol oxidase, subunit 1
gene0477	COG1294	Cytochrome bd-type quinol oxidase, subunit 2
gene0480	COG2076	Membrane transporters of cations and cationic drugs
gene0481	COG3339	Uncharacterized conserved protein
gene0482	COG0861	Membrane protein TerC, possibly involved in tellurium resistance
gene0485	COG1966	Carbon starvation protein, predicted membrane protein
gene0486	COG2879	Uncharacterized small protein
gene0487	COG1893	Ketopantoate reductase
gene0488	COG0366	Glycosidases
gene0490	COG0477	Permeases of the major facilitator superfamily
gene0491	COG1092	Predicted SAM-dependent methyltransferases
gene0492	COG0819	Putative transcription activator
gene0493	COG4721	Predicted membrane protein
gene0494	COG1122	ABC-type cobalt transport system, ATPase component
gene0495	COG0619	ABC-type cobalt transport system, permease component CbiQ and related transporters
gene0496	COG0352	Thiamine monophosphate synthase
gene0497	COG0665	Glycine/D-amino acid oxidases (deaminating)
gene0498	COG2104	Sulfur transfer protein involved in thiamine biosynthesis
gene0499	COG2022	Uncharacterized enzyme of thiazole biosynthesis
gene0500	COG0476	Dinucleotide-utilizing enzymes involved in molybdopterin and thiamine biosynthesis family 2
gene0502	COG1253	Hemolysins and related proteins containing CBS domains
gene0505	COG3839	ABC-type sugar transport systems, ATPase components
gene0506	COG2508	Regulator of polyketide synthase expression
gene0513	COG4399	Uncharacterized protein conserved in bacteria
gene0514	COG3679	Uncharacterized conserved protein
gene0515	COG0561	Predicted hydrolases of the HAD superfamily
gene0518	COG5421	Transposase
gene0520	COG1132	ABC-type multidrug transport system, ATPase and permease components
gene0522	COG1131	ABC-type multidrug transport system, ATPase component
gene0523	COG0535	Predicted Fe-S oxidoreductases
gene0526	COG0641	Arylsulfatase regulator (Fe-S oxidoreductase)
gene0527	COG3666	Transposase and inactivated derivatives
gene0528	COG0635	Coproporphyrinogen III oxidase and related Fe-S oxidoreductases
gene0530	COG4152	ABC-type uncharacterized transport system, ATPase component
gene0531	COG1668	ABC-type Na+ efflux pump, permease component
gene0532	COG0675	Transposase and inactivated derivatives
gene0533	COG3481	Predicted HD-superfamily hydrolase
gene0536	COG1932	Phosphoserine aminotransferase
gene0539	COG1846	Transcriptional regulators
gene0543	COG0760	Parvulin-like peptidyl-prolyl isomerase
gene0544	COG0537	Diadenosine tetraphosphate (Ap4A) hydrolase and other HIT family hydrolases
gene0545	COG1131	ABC-type multidrug transport system, ATPase component
gene0546	COG4473	Predicted ABC-type exoprotein transport system, permease component
gene0548	COG0407	Uroporphyrinogen-III decarboxylase
gene0549	COG0276	Protoheme ferro-lyase (ferrochelatase)
gene0550	COG1232	Protoporphyrinogen oxidase
gene0554	COG1234	Metal-dependent hydrolases of the beta-lactamase superfamily III
gene0555	COG0318	Acyl-CoA synthetases (AMP-forming)/AMP-acid ligases II
gene0556	COG2984	ABC-type uncharacterized transport system, periplasmic component
gene0557	COG4120	ABC-type uncharacterized transport system, permease component
gene0558	COG1101	ABC-type uncharacterized transport system, ATPase component
gene0559	COG0115	Branched-chain amino acid aminotransferase/4-amino-4-deoxychorismate lyase
gene0560	COG1296	Predicted branched-chain amino acid permease (azaleucine resistance)
gene0561	COG4392	Predicted membrane protein
gene0562	COG1999	Uncharacterized protein SCO1/SenC/PrrC, involved in biogenesis of respiratory and photosynthetic systems
gene0563	COG2224	Isocitrate lyase
gene0565	COG4903	Genetic competence transcription factor
gene0566	COG0398	Uncharacterized conserved protein
gene0567	COG0681	Signal peptidase I
gene0568	COG3857	ATP-dependent nuclease, subunit B
gene0569	COG1074	ATP-dependent exoDNAse (exonuclease V) beta subunit (contains helicase and exonuclease domains)
gene0570	COG0420	DNA repair exonuclease
gene0571	COG0419	ATPase involved in DNA repair
gene0580	COG0318	Acyl-CoA synthetases (AMP-forming)/AMP-acid ligases II
gene0581	COG2311	Predicted membrane protein
gene0583	COG0179	2-keto-4-pentenoate hydratase/2-oxohepta-3-ene-1,7-dioic acid hydratase (catechol pathway)
gene0585	COG2202	FOG: PAS/PAC domain
gene0586	COG5001	Predicted signal transduction protein containing a membrane domain, an EAL and a GGDEF domain
gene0588	COG0367	Asparagine synthase (glutamine-hydrolyzing)
gene0589	COG0534	Na+-driven multidrug efflux pump
gene0590	COG2207	AraC-type DNA-binding domain-containing proteins
gene0591	COG0366	Glycosidases
gene0593	COG2182	Maltose-binding periplasmic proteins/domains
gene0594	COG1175	ABC-type sugar transport systems, permease components
gene0595	COG3833	ABC-type maltose transport systems, permease component
gene0596	COG0366	Glycosidases
gene0597	COG1609	Transcriptional regulators
gene0598	COG0845	Membrane-fusion protein
gene0599	COG1028	Dehydrogenases with different specificities (related to short-chain alcohol dehydrogenases)
gene0602	COG1410	Methionine synthase I, cobalamin-binding domain
gene0603	COG0685	5,10-methylenetetrahydrofolate reductase
gene0604	COG3842	ABC-type spermidine/putrescine transport systems, ATPase components
gene0605	COG1176	ABC-type spermidine/putrescine transport system, permease component I
gene0606	COG1177	ABC-type spermidine/putrescine transport system, permease component II
gene0607	COG0687	Spermidine/putrescine-binding periplasmic protein
gene0610	COG0842	ABC-type multidrug transport system, permease component
gene0611	COG1131	ABC-type multidrug transport system, ATPase component
gene0612	COG5421	Transposase
gene0613	COG0675	Transposase and inactivated derivatives
gene0614	COG3547	Transposase and inactivated derivatives
gene0615	COG3267	Type II secretory pathway, component ExeA (predicted ATPase)
gene0616	COG2801	Transposase and inactivated derivatives
gene0619	COG1167	Transcriptional regulators containing a DNA-binding HTH domain and an aminotransferase domain (MocR family) and their eukaryotic orthologs
gene0620	COG2808	Transcriptional regulator
gene0621	COG1280	Putative threonine efflux protein
gene0622	COG3382	Uncharacterized conserved protein
gene0624	COG1666	Uncharacterized protein conserved in bacteria
gene0626	COG3177	Uncharacterized conserved protein
gene0627	COG1307	Uncharacterized protein conserved in bacteria
gene0630	COG0561	Predicted hydrolases of the HAD superfamily
gene0631	COG1073	Hydrolases of the alpha/beta superfamily
gene0632	COG3666	Transposase and inactivated derivatives
gene0633	COG0640	Predicted transcriptional regulators
gene0634	COG2217	Cation transport ATPase
gene0636	COG3177	Uncharacterized conserved protein
gene0637	COG2151	Predicted metal-sulfur cluster biosynthetic enzyme
gene0641	COG0664	cAMP-binding proteins - catabolite gene activator and regulatory subunit of cAMP-dependent protein kinases
gene0642	COG3256	Nitric oxide reductase large subunit
gene0645	COG4309	Uncharacterized conserved protein
gene0646	COG0746	Molybdopterin-guanine dinucleotide biosynthesis protein A
gene0647	COG2197	Response regulator containing a CheY-like receiver domain and an HTH DNA-binding domain
gene0650	COG1136	ABC-type antimicrobial peptide transport system, ATPase component
gene0655	COG1131	ABC-type multidrug transport system, ATPase component
gene0656	COG0535	Predicted Fe-S oxidoreductases
gene0657	COG5662	Predicted transmembrane transcriptional regulator (anti-sigma factor)
gene0658	COG1595	DNA-directed RNA polymerase specialized sigma subunit, sigma24 homolog
gene0659	COG1470	Predicted membrane protein
gene0660	COG1131	ABC-type multidrug transport system, ATPase component
gene0661	COG1277	ABC-type transport system involved in multi-copper enzyme maturation, permease component
gene0662	COG2223	Nitrate/nitrite transporter
gene0664	COG0664	cAMP-binding proteins - catabolite gene activator and regulatory subunit of cAMP-dependent protein kinases
gene0665	COG4149	ABC-type molybdate transport system, permease component
gene0666	COG2896	Molybdenum cofactor biosynthesis enzyme
gene0667	COG2846	Regulator of cell morphogenesis and NO signaling
gene0668	COG0840	Methyl-accepting chemotaxis protein
gene0669	COG0303	Molybdopterin biosynthesis enzyme
gene0670	COG1763	Molybdopterin-guanine dinucleotide biosynthesis protein
gene0671	COG0314	Molybdopterin converting factor, large subunit
gene0672	COG1977	Molybdopterin converting factor, small subunit
gene0674	COG3209	Rhs family protein
gene0675	COG3385	FOG: Transposase and inactivated derivatives
gene0676	COG3209	Rhs family protein
gene0678	COG3209	Rhs family protein
gene0680	COG2801	Transposase and inactivated derivatives
gene0681	COG3267	Type II secretory pathway, component ExeA (predicted ATPase)
gene0682	COG3209	Rhs family protein
gene0683	COG4584	Transposase and inactivated derivatives
gene0684	COG1484	DNA replication protein
gene0687	COG3464	Transposase and inactivated derivatives
gene0688	COG3436	Transposase and inactivated derivatives
gene0691	COG0664	cAMP-binding proteins - catabolite gene activator and regulatory subunit of cAMP-dependent protein kinases
gene0692	COG0002	Acetylglutamate semialdehyde dehydrogenase
gene0693	COG1364	N-acetylglutamate synthase (N-acetylornithine aminotransferase)
gene0694	COG0548	Acetylglutamate kinase
gene0695	COG4992	Ornithine/acetylornithine aminotransferase
gene0696	COG0505	Carbamoylphosphate synthase small subunit
gene0697	COG0458	Carbamoylphosphate synthase large subunit (split gene in MJ)
gene0698	COG0078	Ornithine carbamoyltransferase
gene0701	COG0542	ATPases with chaperone activity, ATP-binding subunit
gene0702	COG1309	Transcriptional regulator
gene0703	COG2409	Predicted drug exporters of the RND superfamily
gene0707	COG0332	3-oxoacyl-[acyl-carrier-protein] synthase III
gene0708	COG0304	3-oxoacyl-(acyl-carrier-protein) synthase
gene0709	COG5504	Predicted Zn-dependent protease
gene0712	COG0180	Tryptophanyl-tRNA synthetase
gene0714	COG4166	ABC-type oligopeptide transport system, periplasmic component
gene0715	COG0601	ABC-type dipeptide/oligopeptide/nickel transport systems, permease components
gene0716	COG1173	ABC-type dipeptide/oligopeptide/nickel transport systems, permease components
gene0717	COG0444	ABC-type dipeptide/oligopeptide/nickel transport system, ATPase component
gene0718	COG4608	ABC-type oligopeptide transport system, ATPase component
gene0720	COG1393	Arsenate reductase and related proteins, glutaredoxin family
gene0721	COG0861	Membrane protein TerC, possibly involved in tellurium resistance
gene0722	COG4862	Negative regulator of genetic competence, sporulation and motility
gene0723	COG1502	Phosphatidylserine/phosphatidylglycerophosphate/cardiolipin synthases and related enzymes
gene0724	COG4469	Competence protein
gene0725	COG1164	Oligoendopeptidase F
gene0727	COG2761	Predicted dithiol-disulfide isomerase involved in polyketide biosynthesis
gene0728	COG2346	Truncated hemoglobins
gene0729	COG0741	Soluble lytic murein transglycosylase and related regulatory proteins (some contain LysM/invasin domains)
gene0730	COG4116	Uncharacterized protein conserved in bacteria
gene0732	COG2357	Uncharacterized protein conserved in bacteria
gene0733	COG0061	Predicted sugar kinase
gene0734	COG0564	Pseudouridylate synthases, 23S RNA-specific
gene0735	COG0639	Diadenosine tetraphosphatase and related serine/threonine protein phosphatases
gene0736	COG0772	Bacterial cell division membrane protein
gene0737	COG0623	Enoyl-[acyl-carrier-protein] reductase (NADH)
gene0739	COG0438	Glycosyltransferase
gene0741	COG0438	Glycosyltransferase
gene0742	COG0451	Nucleoside-diphosphate-sugar epimerases
gene0743	COG1004	Predicted UDP-glucose 6-dehydrogenase
gene0744	COG1210	UDP-glucose pyrophosphorylase
gene0745	COG0675	Transposase and inactivated derivatives
gene0746	COG1210	UDP-glucose pyrophosphorylase
gene0747	COG0438	Glycosyltransferase
gene0761	COG2323	Predicted membrane protein
gene0763	COG0526	Thiol-disulfide isomerase and thioredoxins
gene0767	COG0454	Histone acetyltransferase HPA2 and related acetyltransferases
gene0768	COG1514	2'-5' RNA ligase
gene0769	COG2382	Enterochelin esterase and related enzymes
gene0770	COG0626	Cystathionine beta-lyases/cystathionine gamma-synthases
gene0771	COG0626	Cystathionine beta-lyases/cystathionine gamma-synthases
gene0774	COG0463	Glycosyltransferases involved in cell wall biogenesis
gene0775	COG0438	Glycosyltransferase
gene0784	COG3385	FOG: Transposase and inactivated derivatives
gene0786	COG0662	Mannose-6-phosphate isomerase
gene0788	COG3267	Type II secretory pathway, component ExeA (predicted ATPase)
gene0789	COG2801	Transposase and inactivated derivatives
gene0791	COG3436	Transposase and inactivated derivatives
gene0793	COG1011	Predicted hydrolase (HAD superfamily)
gene0794	COG1765	Predicted redox protein, regulator of disulfide bond formation
gene0796	COG0664	cAMP-binding proteins - catabolite gene activator and regulatory subunit of cAMP-dependent protein kinases
gene0798	COG2801	Transposase and inactivated derivatives
gene0799	COG2801	Transposase and inactivated derivatives
gene0800	COG3267	Type II secretory pathway, component ExeA (predicted ATPase)
gene0801	COG0286	Type I restriction-modification system methyltransferase subunit
gene0802	COG0732	Restriction endonuclease S subunits
gene0803	COG0610	Type I site-specific restriction-modification system, R (restriction) subunit and related helicases
gene0804	COG1451	Predicted metal-dependent hydrolase
gene0807	COG2025	Electron transfer flavoprotein, alpha subunit
gene0808	COG0644	Dehydrogenases (flavoproteins)
gene0810	COG2723	Beta-glucosidase/6-phospho-beta-glucosidase/beta-galactosidase
gene0811	COG0431	Predicted flavoprotein
gene0812	COG1937	Uncharacterized protein conserved in bacteria
gene0813	COG2217	Cation transport ATPase
gene0814	COG2608	Copper chaperone
gene0815	COG4990	Uncharacterized protein conserved in bacteria
gene0816	COG0367	Asparagine synthase (glutamine-hydrolyzing)
gene0817	COG0209	Ribonucleotide reductase, alpha subunit
gene0818	COG0208	Ribonucleotide reductase, beta subunit
gene0819	COG1418	Predicted HD superfamily hydrolase
gene0822	COG1659	Uncharacterized protein, linocin/CFP29 homolog
gene0824	COG0477	Permeases of the major facilitator superfamily
gene0825	COG2423	Predicted ornithine cyclodeaminase, mu-crystallin homolog
gene0826	COG0812	UDP-N-acetylmuramate dehydrogenase
gene0827	COG1597	Sphingosine kinase and enzymes related to eukaryotic diacylglycerol kinase
gene0829	COG2966	Uncharacterized conserved protein
gene0830	COG3610	Uncharacterized conserved protein
gene0831	COG1473	Metal-dependent amidase/aminoacylase/carboxypeptidase
gene0832	COG3375	Uncharacterized conserved protein
gene0833	COG4948	L-alanine-DL-glutamate epimerase and related enzymes of enolase superfamily
gene0834	COG0454	Histone acetyltransferase HPA2 and related acetyltransferases
gene0843	COG3464	Transposase and inactivated derivatives
gene0845	COG2801	Transposase and inactivated derivatives
gene0847	COG3267	Type II secretory pathway, component ExeA (predicted ATPase)
gene0848	COG4147	Predicted symporter
gene0849	COG3162	Predicted membrane protein
gene0850	COG0531	Amino acid transporters
gene0851	COG1191	DNA-directed RNA polymerase specialized sigma subunit
gene0852	COG0675	Transposase and inactivated derivatives
gene0854	COG0477	Permeases of the major facilitator superfamily
gene0858	COG1032	Fe-S oxidoreductase
gene0859	COG0642	Signal transduction histidine kinase
gene0860	COG0350	Methylated DNA-protein cysteine methyltransferase
gene0861	COG1172	Ribose/xylose/arabinose/galactoside ABC-type transport systems, permease components
gene0862	COG1129	ABC-type sugar transport system, ATPase component
gene0863	COG1879	ABC-type sugar transport system, periplasmic component
gene0864	COG0182	Predicted translation initiation factor 2B subunit, eIF-2B alpha/beta/delta family
gene0865	COG4857	Predicted kinase
gene0866	COG0388	Predicted amidohydrolase
gene0867	COG0436	Aspartate/tyrosine/aromatic aminotransferase
gene0868	COG1850	Ribulose 1,5-bisphosphate carboxylase, large subunit
gene0869	COG4359	Uncharacterized conserved protein, possibly involved in methylthioadenosine recycling
gene0870	COG0235	Ribulose-5-phosphate 4-epimerase and related epimerases and aldolases
gene0871	COG1791	Uncharacterized conserved protein, contains double-stranded beta-helix domain
gene0872	COG0428	Predicted divalent heavy-metal cations transporter
gene0873	COG1846	Transcriptional regulators
gene0874	COG4869	Propanediol utilization protein
gene0876	COG1506	Dipeptidyl aminopeptidases/acylaminoacyl-peptidases
gene0877	COG0531	Amino acid transporters
gene0879	COG1164	Oligoendopeptidase F
gene0880	COG0454	Histone acetyltransferase HPA2 and related acetyltransferases
gene0881	COG1309	Transcriptional regulator
gene0882	COG2445	Uncharacterized conserved protein
gene0884	COG0542	ATPases with chaperone activity, ATP-binding subunit
gene0886	COG3949	Uncharacterized membrane protein
gene0891	COG0603	Predicted PP-loop superfamily ATPase
gene0892	COG0720	6-pyruvoyl-tetrahydropterin synthase
gene0893	COG0602	Organic radical activating enzymes
gene0894	COG0780	Enzyme related to GTP cyclohydrolase I
gene0895	COG0702	Predicted nucleoside-diphosphate-sugar epimerases
gene0896	COG4873	Uncharacterized protein conserved in bacteria
gene0897	COG3773	Cell wall hydrolyses involved in spore germination
gene0900	COG1028	Dehydrogenases with different specificities (related to short-chain alcohol dehydrogenases)
gene0904	COG0675	Transposase and inactivated derivatives
gene0905	COG0596	Predicted hydrolases or acyltransferases (alpha/beta hydrolase superfamily)
gene0906	COG3711	Transcriptional antiterminator
gene0907	COG1263	Phosphotransferase system IIC components, glucose/maltose/N-acetylglucosamine-specific
gene0908	COG1925	Phosphotransferase system, HPr-related proteins
gene0909	COG1080	Phosphoenolpyruvate-protein kinase (PTS system EI component in bacteria)
gene0910	COG3344	Retron-type reverse transcriptase
gene0913	COG3209	Rhs family protein
gene0916	COG3415	Transposase and inactivated derivatives
gene0917	COG3415	Transposase and inactivated derivatives
gene0918	COG3335	Transposase and inactivated derivatives
gene0920	COG3464	Transposase and inactivated derivatives
gene0923	COG3335	Transposase and inactivated derivatives
gene0925	COG3209	Rhs family protein
gene0929	COG3385	FOG: Transposase and inactivated derivatives
gene0932	COG1959	Predicted transcriptional regulator
gene0933	COG0482	Predicted tRNA(5-methylaminomethyl-2-thiouridylate) methyltransferase, contains the PP-loop ATPase domain
gene0934	COG2141	Coenzyme F420-dependent N5,N10-methylene tetrahydromethanopterin reductase and related flavin-dependent oxidoreductases
gene0935	COG0702	Predicted nucleoside-diphosphate-sugar epimerases
gene0938	COG0840	Methyl-accepting chemotaxis protein
gene0939	COG0567	2-oxoglutarate dehydrogenase complex, dehydrogenase (E1) component, and related enzymes
gene0940	COG0508	Pyruvate/2-oxoglutarate dehydrogenase complex, dihydrolipoamide acyltransferase (E2) component, and related enzymes
gene0942	COG1028	Dehydrogenases with different specificities (related to short-chain alcohol dehydrogenases)
gene0943	COG2084	3-hydroxyisobutyrate dehydrogenase and related beta-hydroxyacid dehydrogenases
gene0944	COG1960	Acyl-CoA dehydrogenases
gene0945	COG1028	Dehydrogenases with different specificities (related to short-chain alcohol dehydrogenases)
gene0946	COG1028	Dehydrogenases with different specificities (related to short-chain alcohol dehydrogenases)
gene0947	COG0318	Acyl-CoA synthetases (AMP-forming)/AMP-acid ligases II
gene0948	COG1309	Transcriptional regulator
gene0949	COG3173	Predicted aminoglycoside phosphotransferase
gene0950	COG2045	Phosphosulfolactate phosphohydrolase and related enzymes
gene0951	COG0604	NADPH:quinone reductase and related Zn-dependent oxidoreductases
gene0952	COG0436	Aspartate/tyrosine/aromatic aminotransferase
gene0954	COG0598	Mg2+ and Co2+ transporters
gene0956	COG3706	Response regulator containing a CheY-like receiver domain and a GGDEF domain
gene0957	COG1413	FOG: HEAT repeat
gene0958	COG1215	Glycosyltransferases, probably involved in cell wall biogenesis
gene0960	COG1408	Predicted phosphohydrolases
gene0961	COG1028	Dehydrogenases with different specificities (related to short-chain alcohol dehydrogenases)
gene0962	COG2200	FOG: EAL domain
gene0965	COG0517	FOG: CBS domain
gene0966	COG2171	Tetrahydrodipicolinate N-succinyltransferase
gene0967	COG1473	Metal-dependent amidase/aminoacylase/carboxypeptidase
gene0969	COG0569	K+ transport systems, NAD-binding component
gene0970	COG0595	Predicted hydrolase of the metallo-beta-lactamase superfamily
gene0971	COG5503	Uncharacterized conserved small protein
gene0972	COG0561	Predicted hydrolases of the HAD superfamily
gene0973	COG0242	N-formylmethionyl-tRNA deformylase
gene0974	COG1071	Pyruvate/2-oxoglutarate dehydrogenase complex, dehydrogenase (E1) component, eukaryotic type, alpha subunit
gene0975	COG0022	Pyruvate/2-oxoglutarate dehydrogenase complex, dehydrogenase (E1) component, eukaryotic type, beta subunit
gene0976	COG0508	Pyruvate/2-oxoglutarate dehydrogenase complex, dihydrolipoamide acyltransferase (E2) component, and related enzymes
gene0977	COG1249	Pyruvate/2-oxoglutarate dehydrogenase complex, dihydrolipoamide dehydrogenase (E3) component, and related enzymes
gene0980	COG1982	Arginine/lysine/ornithine decarboxylases
gene0981	COG3547	Transposase and inactivated derivatives
gene0982	COG2070	Dioxygenases related to 2-nitropropane dioxygenase
gene0983	COG4476	Uncharacterized protein conserved in bacteria
gene0986	COG0483	Archaeal fructose-1,6-bisphosphatase and related enzymes of inositol monophosphatase family
gene0988	COG1217	Predicted membrane GTPase involved in stress response
gene0991	COG4896	Uncharacterized protein conserved in bacteria
gene0993	COG1875	Predicted ATPase related to phosphate starvation-inducible protein PhoH
gene0995	COG4838	Uncharacterized protein conserved in bacteria
gene0996	COG0772	Bacterial cell division membrane protein
gene0997	COG1038	Pyruvate carboxylase
gene0998	COG1612	Uncharacterized protein required for cytochrome oxidase assembly
gene0999	COG0109	Polyprenyltransferase (cytochrome oxidase assembly factor)
gene1000	COG1622	Heme/copper-type cytochrome/quinol oxidases, subunit 2
gene1001	COG0843	Heme/copper-type cytochrome/quinol oxidases, subunit 1
gene1002	COG1845	Heme/copper-type cytochrome/quinol oxidase, subunit 3
gene1003	COG3125	Heme/copper-type cytochrome/quinol oxidase, subunit 4
gene1004	COG3336	Predicted membrane protein
gene1005	COG2322	Predicted membrane protein
gene1008	COG0517	FOG: CBS domain
gene1009	COG2340	Uncharacterized protein with SCP/PR1 domains
gene1013	COG3679	Uncharacterized conserved protein
gene1014	COG4471	Uncharacterized protein conserved in bacteria
gene1016	COG0742	N6-adenine-specific methylase
gene1017	COG0669	Phosphopantetheine adenylyltransferase
gene1018	COG3314	Uncharacterized protein conserved in bacteria
gene1019	COG1752	Predicted esterase of the alpha-beta hydrolase superfamily
gene1020	COG3480	Predicted secreted protein containing a PDZ domain
gene1021	COG1323	Predicted nucleotidyltransferase
gene1022	COG1399	Predicted metal-binding, possibly nucleic acid-binding protein
gene1023	COG0333	Ribosomal protein L32
gene1024	COG1024	Enoyl-CoA hydratase/carnithine racemase
gene1026	COG1893	Ketopantoate reductase
gene1028	COG4365	Uncharacterized protein conserved in bacteria
gene1029	COG0275	Predicted S-adenosylmethionine-dependent methyltransferase involved in cell envelope biogenesis
gene1030	COG4839	Protein required for the initiation of cell division
gene1031	COG0768	Cell division protein FtsI/penicillin-binding protein 2
gene1032	COG0768	Cell division protein FtsI/penicillin-binding protein 2
gene1033	COG0769	UDP-N-acetylmuramyl tripeptide synthase
gene1035	COG0472	UDP-N-acetylmuramyl pentapeptide phosphotransferase/UDP-N-acetylglucosamine-1-phosphate transferase
gene1036	COG0771	UDP-N-acetylmuramoylalanine-D-glutamate ligase
gene1037	COG0772	Bacterial cell division membrane protein
gene1038	COG1589	Cell division septal protein
gene1039	COG3879	Uncharacterized protein conserved in bacteria
gene1040	COG3879	Uncharacterized protein conserved in bacteria
gene1041	COG3856	Uncharacterized conserved protein (small basic protein)
gene1042	COG0849	Actin-like ATPase involved in cell division
gene1043	COG0206	Cell division GTPase
gene1046	COG1191	DNA-directed RNA polymerase specialized sigma subunit
gene1047	COG1191	DNA-directed RNA polymerase specialized sigma subunit
gene1048	COG1873	Uncharacterized conserved protein
gene1049	COG1496	Uncharacterized conserved protein
gene1050	COG0325	Predicted enzyme with a TIM-barrel fold
gene1051	COG1799	Uncharacterized protein conserved in bacteria
gene1052	COG0762	Predicted integral membrane protein
gene1053	COG2302	Uncharacterized conserved protein, contains S4-like domain
gene1054	COG3599	Cell division initiation protein
gene1055	COG0060	Isoleucyl-tRNA synthetase
gene1058	COG1131	ABC-type multidrug transport system, ATPase component
gene1060	COG0597	Lipoprotein signal peptidase
gene1061	COG0564	Pseudouridylate synthases, 23S RNA-specific
gene1062	COG2065	Pyrimidine operon attenuation protein/uracil phosphoribosyltransferase
gene1063	COG2233	Xanthine/uracil permeases
gene1064	COG0540	Aspartate carbamoyltransferase, catalytic chain
gene1065	COG0044	Dihydroorotase and related cyclic amidohydrolases
gene1066	COG0505	Carbamoylphosphate synthase small subunit
gene1067	COG0458	Carbamoylphosphate synthase large subunit (split gene in MJ)
gene1068	COG0543	2-polyprenylphenol hydroxylase and related flavodoxin oxidoreductases
gene1069	COG0167	Dihydroorotate dehydrogenase
gene1070	COG0284	Orotidine-5'-phosphate decarboxylase
gene1071	COG0461	Orotate phosphoribosyltransferase
gene1073	COG4636	Uncharacterized protein conserved in cyanobacteria
gene1074	COG1293	Predicted RNA-binding protein homologous to eukaryotic snRNP
gene1075	COG0474	Cation transport ATPase
gene1076	COG1561	Uncharacterized stress-induced protein
gene1077	COG2052	Uncharacterized protein conserved in bacteria
gene1078	COG0194	Guanylate kinase
gene1079	COG1758	DNA-directed RNA polymerase, subunit K/omega
gene1080	COG0452	Phosphopantothenoylcysteine synthetase/decarboxylase
gene1081	COG1198	Primosomal protein N' (replication factor Y) - superfamily II helicase
gene1082	COG0242	N-formylmethionyl-tRNA deformylase
gene1083	COG0223	Methionyl-tRNA formyltransferase
gene1084	COG0144	tRNA and rRNA cytosine-C5-methylases
gene1085	COG0820	Predicted Fe-S-cluster redox enzyme
gene1086	COG0631	Serine/threonine protein phosphatase
gene1087	COG0515	Serine/threonine protein kinase
gene1088	COG2815	Uncharacterized protein conserved in bacteria
gene1089	COG1162	Predicted GTPases
gene1090	COG0036	Pentose-5-phosphate-3-epimerase
gene1091	COG1564	Thiamine pyrophosphokinase
gene1092	COG0227	Ribosomal protein L28
gene1093	COG1302	Uncharacterized protein conserved in bacteria
gene1094	COG1461	Predicted kinase related to dihydroxyacetone kinase
gene1095	COG1760	L-serine deaminase
gene1096	COG1760	L-serine deaminase
gene1097	COG1760	L-serine deaminase
gene1098	COG1200	RecG-like helicase
gene1099	COG2050	Uncharacterized protein, possibly involved in aromatic compounds catabolism
gene1100	COG0416	Fatty acid/phospholipid biosynthesis enzyme
gene1101	COG0416	Fatty acid/phospholipid biosynthesis enzyme
gene1102	COG0331	(acyl-carrier-protein) S-malonyltransferase
gene1103	COG1028	Dehydrogenases with different specificities (related to short-chain alcohol dehydrogenases)
gene1104	COG0236	Acyl carrier protein
gene1105	COG0571	dsRNA-specific ribonuclease
gene1106	COG0571	dsRNA-specific ribonuclease
gene1107	COG0571	dsRNA-specific ribonuclease
gene1108	COG1196	Chromosome segregation ATPases
gene1109	COG1196	Chromosome segregation ATPases
gene1110	COG1196	Chromosome segregation ATPases
gene1111	COG0552	Signal recognition particle GTPase
gene1112	COG2739	Uncharacterized protein conserved in bacteria
gene1113	COG0541	Signal recognition particle GTPase
gene1114	COG0228	Ribosomal protein S16
gene1115	COG1837	Predicted RNA-binding protein (contains KH domain)
gene1118	COG0806	RimM protein, required for 16S rRNA processing
gene1119	COG0336	tRNA-(guanine-N1)-methyltransferase
gene1120	COG0335	Ribosomal protein L19
gene1121	COG0681	Signal peptidase I
gene1122	COG1161	Predicted GTPases
gene1123	COG0164	Ribonuclease HII
gene1125	COG2257	Uncharacterized homolog of the cytoplasmic domain of flagellar protein FhlB
gene1126	COG0045	Succinyl-CoA synthetase, beta subunit
gene1127	COG0074	Succinyl-CoA synthetase, alpha subunit
gene1129	COG0758	Predicted Rossmann fold nucleotide-binding protein involved in DNA uptake
gene1130	COG0550	Topoisomerase IA
gene1131	COG4974	Site-specific recombinase XerD
gene1132	COG5405	ATP-dependent protease HslVU (ClpYQ), peptidase subunit
gene1133	COG1220	ATP-dependent protease HslVU (ClpYQ), ATPase subunit
gene1134	COG4465	Pleiotropic transcriptional repressor
gene1135	COG1815	Flagellar basal body protein
gene1136	COG1558	Flagellar basal body rod protein
gene1137	COG1677	Flagellar hook-basal body protein
gene1138	COG1766	Flagellar biosynthesis/type III secretory pathway lipoprotein
gene1139	COG1536	Flagellar motor switch protein
gene1140	COG1317	Flagellar biosynthesis/type III secretory pathway protein
gene1141	COG1157	Flagellar biosynthesis/type III secretory pathway ATPase
gene1142	COG2882	Flagellar biosynthesis chaperone
gene1144	COG3144	Flagellar hook-length control protein
gene1145	COG1843	Flagellar hook capping protein
gene1146	COG4786	Flagellar basal body rod protein
gene1147	COG1582	Uncharacterized protein, possibly involved in motility
gene1148	COG1580	Flagellar basal body-associated protein
gene1149	COG1868	Flagellar motor switch protein
gene1150	COG1776	Chemotaxis protein CheC, inhibitor of MCP methylation
gene1151	COG0784	FOG: CheY-like receiver
gene1152	COG3190	Flagellar biogenesis protein
gene1153	COG1338	Flagellar biosynthesis pathway, component FliP
gene1154	COG1987	Flagellar biosynthesis pathway, component FliQ
gene1155	COG1684	Flagellar biosynthesis pathway, component FliR
gene1156	COG1377	Flagellar biosynthesis pathway, component FlhB
gene1157	COG1377	Flagellar biosynthesis pathway, component FlhB
gene1158	COG1298	Flagellar biosynthesis pathway, component FlhA
gene1159	COG1419	Flagellar GTP-binding protein
gene1160	COG0455	ATPases involved in chromosome partitioning
gene1161	COG2201	Chemotaxis response regulator containing a CheY-like receiver domain and a methylesterase domain
gene1162	COG0643	Chemotaxis protein histidine kinase and related kinases
gene1163	COG0835	Chemotaxis signal transduction protein
gene1164	COG1776	Chemotaxis protein CheC, inhibitor of MCP methylation
gene1165	COG1871	Chemotaxis protein; stimulates methylation of MCP proteins
gene1166	COG1191	DNA-directed RNA polymerase specialized sigma subunit
gene1169	COG0052	Ribosomal protein S2
gene1170	COG0264	Translation elongation factor Ts
gene1171	COG0528	Uridylate kinase
gene1172	COG0233	Ribosome recycling factor
gene1173	COG0020	Undecaprenyl pyrophosphate synthase
gene1174	COG0575	CDP-diglyceride synthetase
gene1175	COG0743	1-deoxy-D-xylulose 5-phosphate reductoisomerase
gene1176	COG0750	Predicted membrane-associated Zn-dependent proteases 1
gene1177	COG0442	Prolyl-tRNA synthetase
gene1178	COG2176	DNA polymerase III, alpha subunit (gram-positive type)
gene1179	COG0779	Uncharacterized protein conserved in bacteria
gene1180	COG0195	Transcription elongation factor
gene1181	COG2740	Predicted nucleic-acid-binding protein implicated in transcription termination
gene1182	COG1358	Ribosomal protein HS6-type (S12/L30/L7a)
gene1183	COG1358	Ribosomal protein HS6-type (S12/L30/L7a)
gene1184	COG0532	Translation initiation factor 2 (IF-2; GTPase)
gene1185	COG1550	Uncharacterized protein conserved in bacteria
gene1186	COG0858	Ribosome-binding factor A
gene1187	COG0130	Pseudouridine synthase
gene1188	COG0196	FAD synthase
gene1189	COG0184	Ribosomal protein S15P/S13E
gene1190	COG1185	Polyribonucleotide nucleotidyltransferase (polynucleotide phosphorylase)
gene1191	COG0726	Predicted xylanase/chitin deacetylase
gene1192	COG0612	Predicted Zn-dependent peptidases
gene1193	COG1873	Uncharacterized conserved protein
gene1195	COG0452	Phosphopantothenoylcysteine synthetase/decarboxylase
gene1196	COG0136	Aspartate-semialdehyde dehydrogenase
gene1197	COG0527	Aspartokinases
gene1198	COG0329	Dihydrodipicolinate synthase/N-acetylneuraminate lyase
gene1199	COG0595	Predicted hydrolase of the metallo-beta-lactamase superfamily
gene1200	COG0740	Protease subunit of ATP-dependent Clp proteases
gene1202	COG1674	DNA segregation ATPase FtsK/SpoIIIE and related proteins
gene1203	COG2188	Transcriptional regulators
gene1205	COG1744	Uncharacterized ABC-type transport system, periplasmic component/surface lipoprotein
gene1206	COG3845	ABC-type uncharacterized transport systems, ATPase components
gene1207	COG4603	ABC-type uncharacterized transport system, permease component
gene1208	COG1079	Uncharacterized ABC-type transport system, permease component
gene1209	COG0612	Predicted Zn-dependent peptidases
gene1210	COG0612	Predicted Zn-dependent peptidases
gene1211	COG1028	Dehydrogenases with different specificities (related to short-chain alcohol dehydrogenases)
gene1214	COG1426	Uncharacterized protein conserved in bacteria
gene1215	COG0558	Phosphatidylglycerophosphate synthase
gene1216	COG1058	Predicted nucleotide-utilizing enzyme related to molybdopterin-biosynthesis enzyme MoeA
gene1217	COG0468	RecA/RadA recombinase
gene1218	COG3344	Retron-type reverse transcriptase
gene1220	COG0468	RecA/RadA recombinase
gene1221	COG1418	Predicted HD superfamily hydrolase
gene1222	COG1692	Uncharacterized protein conserved in bacteria
gene1223	COG2359	Uncharacterized protein conserved in bacteria
gene1224	COG2355	Zn-dependent dipeptidase, microsomal dipeptidase homolog
gene1225	COG0674	Pyruvate:ferredoxin oxidoreductase and related 2-oxoacid:ferredoxin oxidoreductases, alpha subunit
gene1226	COG1013	Pyruvate:ferredoxin oxidoreductase and related 2-oxoacid:ferredoxin oxidoreductases, beta subunit
gene1227	COG0621	2-methylthioadenine synthetase
gene1228	COG4550	Predicted membrane protein
gene1230	COG0249	Mismatch repair ATPase (MutS family)
gene1231	COG0249	Mismatch repair ATPase (MutS family)
gene1232	COG0323	DNA mismatch repair enzyme (predicted ATPase)
gene1233	COG1388	FOG: LysM repeat
gene1234	COG1292	Choline-glycine betaine transporter
gene1235	COG0477	Permeases of the major facilitator superfamily
gene1236	COG0840	Methyl-accepting chemotaxis protein
gene1237	COG0324	tRNA delta(2)-isopentenylpyrophosphate transferase
gene1238	COG1923	Uncharacterized host factor I protein
gene1239	COG0464	ATPases of the AAA+ class
gene1240	COG0318	Acyl-CoA synthetases (AMP-forming)/AMP-acid ligases II
gene1241	COG1960	Acyl-CoA dehydrogenases
gene1242	COG1804	Predicted acyl-CoA transferases/carnitine dehydratase
gene1243	COG0318	Acyl-CoA synthetases (AMP-forming)/AMP-acid ligases II
gene1244	COG0183	Acetyl-CoA acetyltransferase
gene1245	COG4636	Uncharacterized protein conserved in cyanobacteria
gene1246	COG0697	Permeases of the drug/metabolite transporter (DMT) superfamily
gene1247	COG2860	Predicted membrane protein
gene1248	COG2262	GTPases
gene1249	COG4100	Cystathionine beta-lyase family protein involved in aluminum resistance
gene1250	COG0789	Predicted transcriptional regulators
gene1251	COG0174	Glutamine synthetase
gene1252	COG1974	SOS-response transcriptional repressors (RecA-mediated autopeptidases)
gene1253	COG1388	FOG: LysM repeat
gene1254	COG1961	Site-specific recombinases, DNA invertase Pin homologs
gene1255	COG4224	Uncharacterized protein conserved in bacteria
gene1256	COG0021	Transketolase
gene1258	COG3763	Uncharacterized protein conserved in bacteria
gene1259	COG1132	ABC-type multidrug transport system, ATPase and permease components
gene1260	COG1132	ABC-type multidrug transport system, ATPase and permease components
gene1262	COG0785	Cytochrome c biogenesis protein
gene1263	COG0784	FOG: CheY-like receiver
gene1265	COG4846	Membrane protein involved in cytochrome C biogenesis
gene1267	COG3773	Cell wall hydrolyses involved in spore germination
gene1268	COG1221	Transcriptional regulators containing an AAA-type ATPase domain and a DNA-binding domain
gene1269	COG1440	Phosphotransferase system cellobiose-specific component IIB
gene1270	COG1455	Phosphotransferase system cellobiose-specific component IIC
gene1271	COG3394	Uncharacterized protein conserved in bacteria
gene1272	COG1447	Phosphotransferase system cellobiose-specific component IIA
gene1276	COG1048	Aconitase A
gene1278	COG1963	Uncharacterized protein conserved in bacteria
gene1279	COG0697	Permeases of the drug/metabolite transporter (DMT) superfamily
gene1283	COG1278	Cold shock proteins
gene1285	COG4326	Sporulation control protein
gene1286	COG0580	Glycerol uptake facilitator and related permeases (Major Intrinsic Protein Family)
gene1287	COG0554	Glycerol kinase
gene1288	COG0444	ABC-type dipeptide/oligopeptide/nickel transport system, ATPase component
gene1289	COG4608	ABC-type oligopeptide transport system, ATPase component
gene1290	COG0601	ABC-type dipeptide/oligopeptide/nickel transport systems, permease components
gene1291	COG1173	ABC-type dipeptide/oligopeptide/nickel transport systems, permease components
gene1292	COG0747	ABC-type dipeptide transport system, periplasmic component
gene1294	COG0346	Lactoylglutathione lyase and related lyases
gene1296	COG2050	Uncharacterized protein, possibly involved in aromatic compounds catabolism
gene1297	COG0010	Arginase/agmatinase/formimionoglutamate hydrolase, arginase family
gene1298	COG4753	Response regulator containing CheY-like receiver domain and AraC-type DNA-binding domain
gene1299	COG2987	Urocanate hydratase
gene1300	COG1228	Imidazolonepropionase and related amidohydrolases
gene1301	COG3314	Uncharacterized protein conserved in bacteria
gene1302	COG3314	Uncharacterized protein conserved in bacteria
gene1303	COG1970	Large-conductance mechanosensitive channel
gene1304	COG2391	Predicted transporter component
gene1305	COG0524	Sugar kinases, ribokinase family
gene1306	COG0524	Sugar kinases, ribokinase family
gene1307	COG2313	Uncharacterized enzyme involved in pigment biosynthesis
gene1309	COG3318	Predicted metal-binding protein related to the C-terminal domain of SecA
gene1310	COG3384	Uncharacterized conserved protein
gene1316	COG0553	Superfamily II DNA/RNA helicases, SNF2 family
gene1317	COG1694	Predicted pyrophosphatase
gene1321	COG0591	Na+/proline symporter
gene1322	COG4145	Na+/panthothenate symporter
gene1323	COG1028	Dehydrogenases with different specificities (related to short-chain alcohol dehydrogenases)
gene1324	COG0726	Predicted xylanase/chitin deacetylase
gene1325	COG0010	Arginase/agmatinase/formimionoglutamate hydrolase, arginase family
gene1326	COG3385	FOG: Transposase and inactivated derivatives
gene1327	COG3335	Transposase and inactivated derivatives
gene1328	COG3415	Transposase and inactivated derivatives
gene1329	COG2508	Regulator of polyketide synthase expression
gene1330	COG1012	NAD-dependent aldehyde dehydrogenases
gene1331	COG0161	Adenosylmethionine-8-amino-7-oxononanoate aminotransferase
gene1332	COG3547	Transposase and inactivated derivatives
gene1333	COG4127	Uncharacterized conserved protein
gene1335	COG3547	Transposase and inactivated derivatives
gene1336	COG2801	Transposase and inactivated derivatives
gene1337	COG2801	Transposase and inactivated derivatives
gene1338	COG2963	Transposase and inactivated derivatives
gene1339	COG3464	Transposase and inactivated derivatives
gene1341	COG5421	Transposase
gene1342	COG5421	Transposase
gene1344	COG4127	Uncharacterized conserved protein
gene1349	COG0675	Transposase and inactivated derivatives
gene1350	COG1943	Transposase and inactivated derivatives
gene1358	COG0579	Predicted dehydrogenase
gene1359	COG5582	Uncharacterized conserved protein
gene1360	COG0665	Glycine/D-amino acid oxidases (deaminating)
gene1361	COG1586	S-adenosylmethionine decarboxylase
gene1362	COG0491	Zn-dependent hydrolases, including glyoxylases
gene1364	COG0393	Uncharacterized conserved protein
gene1366	COG0640	Predicted transcriptional regulators
gene1367	COG1230	Co/Zn/Cd efflux system component
gene1368	COG0583	Transcriptional regulator
gene1369	COG0369	Sulfite reductase, alpha subunit (flavoprotein)
gene1370	COG0155	Sulfite reductase, beta subunit (hemoprotein)
gene1371	COG1012	NAD-dependent aldehyde dehydrogenases
gene1372	COG1012	NAD-dependent aldehyde dehydrogenases
gene1373	COG4606	ABC-type enterochelin transport system, permease component
gene1374	COG4605	ABC-type enterochelin transport system, permease component
gene1375	COG4604	ABC-type enterochelin transport system, ATPase component
gene1376	COG4607	ABC-type enterochelin transport system, periplasmic component
gene1378	COG1112	Superfamily I DNA and RNA helicases and helicase subunits
gene1380	COG2885	Outer membrane protein and related peptidoglycan-associated (lipo)proteins
gene1382	COG0553	Superfamily II DNA/RNA helicases, SNF2 family
gene1383	COG2189	Adenine specific DNA methylase Mod
gene1386	COG3464	Transposase and inactivated derivatives
gene1389	COG2801	Transposase and inactivated derivatives
gene1390	COG3267	Type II secretory pathway, component ExeA (predicted ATPase)
gene1391	COG1484	DNA replication protein
gene1392	COG4584	Transposase and inactivated derivatives
gene1393	COG0791	Cell wall-associated hydrolases (invasion-associated proteins)
gene1394	COG4948	L-alanine-DL-glutamate epimerase and related enzymes of enolase superfamily
gene1395	COG5505	Predicted integral membrane protein
gene1396	COG3547	Transposase and inactivated derivatives
gene1398	COG2508	Regulator of polyketide synthase expression
gene1399	COG1012	NAD-dependent aldehyde dehydrogenases
gene1400	COG0161	Adenosylmethionine-8-amino-7-oxononanoate aminotransferase
gene1401	COG4636	Uncharacterized protein conserved in cyanobacteria
gene1402	COG0604	NADPH:quinone reductase and related Zn-dependent oxidoreductases
gene1403	COG0583	Transcriptional regulator
gene1404	COG0069	Glutamate synthase domain 2
gene1405	COG0493	NADPH-dependent glutamate synthase beta chain and related oxidoreductases
gene1406	COG0671	Membrane-associated phospholipid phosphatase
gene1408	COG4929	Uncharacterized membrane-anchored protein
gene1409	COG3001	Fructosamine-3-kinase
gene1410	COG0846	NAD-dependent protein deacetylases, SIR2 family
gene1411	COG0693	Putative intracellular protease/amidase
gene1412	COG0697	Permeases of the drug/metabolite transporter (DMT) superfamily
gene1414	COG0281	Malic enzyme
gene1415	COG2340	Uncharacterized protein with SCP/PR1 domains
gene1416	COG0477	Permeases of the major facilitator superfamily
gene1418	COG2968	Uncharacterized conserved protein
gene1420	COG4915	5-bromo-4-chloroindolyl phosphate hydrolysis protein
gene1421	COG3853	Uncharacterized protein involved in tellurite resistance
gene1426	COG0004	Ammonia permease
gene1427	COG2905	Predicted signal-transduction protein containing cAMP-binding and CBS domains
gene1428	COG0847	DNA polymerase III, epsilon subunit and related 3'-5' exonucleases
gene1430	COG0614	ABC-type Fe3+-hydroxamate transport system, periplasmic component
gene1431	COG1120	ABC-type cobalamin/Fe3+-siderophores transport systems, ATPase components
gene1432	COG4114	Uncharacterized Fe-S protein
gene1433	COG5001	Predicted signal transduction protein containing a membrane domain, an EAL and a GGDEF domain
gene1436	COG0406	Fructose-2,6-bisphosphatase
gene1437	COG0370	Fe2+ transport system protein B
gene1438	COG0370	Fe2+ transport system protein B
gene1439	COG1918	Fe2+ transport system protein A
gene1440	COG0365	Acyl-coenzyme A synthetases/AMP-(fatty) acid ligases
gene1442	COG4586	ABC-type uncharacterized transport system, ATPase component
gene1443	COG4587	ABC-type uncharacterized transport system, permease component
gene1444	COG3694	ABC-type uncharacterized transport system, permease component
gene1446	COG0789	Predicted transcriptional regulators
gene1447	COG0318	Acyl-CoA synthetases (AMP-forming)/AMP-acid ligases II
gene1448	COG1960	Acyl-CoA dehydrogenases
gene1449	COG0475	Kef-type K+ transport systems, membrane components
gene1450	COG1073	Hydrolases of the alpha/beta superfamily
gene1451	COG3011	Uncharacterized protein conserved in bacteria
gene1453	COG0477	Permeases of the major facilitator superfamily
gene1454	COG0063	Predicted sugar kinase
gene1456	COG1943	Transposase and inactivated derivatives
gene1457	COG0454	Histone acetyltransferase HPA2 and related acetyltransferases
gene1458	COG1414	Transcriptional regulator
gene1459	COG2049	Allophanate hydrolase subunit 1
gene1460	COG1984	Allophanate hydrolase subunit 2
gene1461	COG1540	Uncharacterized proteins, homologs of lactam utilization protein B
gene1462	COG1683	Uncharacterized conserved protein
gene1463	COG0318	Acyl-CoA synthetases (AMP-forming)/AMP-acid ligases II
gene1464	COG1735	Predicted metal-dependent hydrolase with the TIM-barrel fold
gene1466	COG0463	Glycosyltransferases involved in cell wall biogenesis
gene1467	COG2145	Hydroxyethylthiazole kinase, sugar kinase family
gene1468	COG0351	Hydroxymethylpyrimidine/phosphomethylpyrimidine kinase
gene1469	COG0352	Thiamine monophosphate synthase
gene1470	COG3594	Fucose 4-O-acetylase and related acetyltransferases
gene1473	COG1826	Sec-independent protein secretion pathway components
gene1474	COG1284	Uncharacterized conserved protein
gene1475	COG1404	Subtilisin-like serine proteases
gene1479	COG0642	Signal transduction histidine kinase
gene1480	COG0031	Cysteine synthase
gene1481	COG3180	Putative ammonia monooxygenase
gene1482	COG0670	Integral membrane protein, interacts with FtsH
gene1483	COG1277	ABC-type transport system involved in multi-copper enzyme maturation, permease component
gene1484	COG1131	ABC-type multidrug transport system, ATPase component
gene1485	COG1309	Transcriptional regulator
gene1486	COG3622	Hydroxypyruvate isomerase
gene1487	COG2084	3-hydroxyisobutyrate dehydrogenase and related beta-hydroxyacid dehydrogenases
gene1488	COG0277	FAD/FMN-containing dehydrogenases
gene1489	COG0247	Fe-S oxidoreductase
gene1490	COG0277	FAD/FMN-containing dehydrogenases
gene1491	COG2225	Malate synthase
gene1492	COG0281	Malic enzyme
gene1493	COG0179	2-keto-4-pentenoate hydratase/2-oxohepta-3-ene-1,7-dioic acid hydratase (catechol pathway)
gene1494	COG1414	Transcriptional regulator
gene1495	COG1205	Distinct helicase family with a unique C-terminal domain including a metal-binding cysteine cluster
gene1496	COG3359	Predicted exonuclease
gene1498	COG3599	Cell division initiation protein
gene1499	COG0116	Predicted N6-adenine-specific DNA methylase
gene1500	COG1199	Rad3-related DNA helicases
gene1501	COG2317	Zn-dependent carboxypeptidase
gene1502	COG0843	Heme/copper-type cytochrome/quinol oxidases, subunit 1
gene1503	COG1622	Heme/copper-type cytochrome/quinol oxidases, subunit 2
gene1505	COG0699	Predicted GTPases (dynamin-related)
gene1508	COG2897	Rhodanese-related sulfurtransferase
gene1511	COG0526	Thiol-disulfide isomerase and thioredoxins
gene1515	COG0824	Predicted thioesterase
gene1517	COG2050	Uncharacterized protein, possibly involved in aromatic compounds catabolism
gene1518	COG4841	Uncharacterized protein conserved in bacteria
gene1520	COG0598	Mg2+ and Co2+ transporters
gene1521	COG2928	Uncharacterized conserved protein
gene1522	COG2509	Uncharacterized FAD-dependent dehydrogenases
gene1523	COG0502	Biotin synthase and related enzymes
gene1524	COG3385	FOG: Transposase and inactivated derivatives
gene1525	COG4479	Uncharacterized protein conserved in bacteria
gene1536	COG0813	Purine-nucleoside phosphorylase
gene1537	COG1876	D-alanyl-D-alanine carboxypeptidase
gene1538	COG0500	SAM-dependent methyltransferases
gene1539	COG0053	Predicted Co/Zn/Cd cation transporters
gene1540	COG0598	Mg2+ and Co2+ transporters
gene1541	COG2962	Predicted permeases
gene1544	COG3342	Uncharacterized conserved protein
gene1545	COG0534	Na+-driven multidrug efflux pump
gene1546	COG0642	Signal transduction histidine kinase
gene1547	COG2872	Predicted metal-dependent hydrolases related to alanyl-tRNA synthetase HxxxH domain
gene1548	COG1171	Threonine dehydratase
gene1550	COG0675	Transposase and inactivated derivatives
gene1552	COG3393	Predicted acetyltransferase
gene1555	COG1309	Transcriptional regulator
gene1556	COG1846	Transcriptional regulators
gene1557	COG1566	Multidrug resistance efflux pump
gene1558	COG0477	Permeases of the major facilitator superfamily
gene1562	COG0642	Signal transduction histidine kinase
gene1567	COG2323	Predicted membrane protein
gene1569	COG1725	Predicted transcriptional regulators
gene1570	COG1131	ABC-type multidrug transport system, ATPase component
gene1576	COG2208	Serine phosphatase RsbU, regulator of sigma subunit
gene1579	COG1132	ABC-type multidrug transport system, ATPase and permease components
gene1580	COG1132	ABC-type multidrug transport system, ATPase and permease components
gene1581	COG0675	Transposase and inactivated derivatives
gene1585	COG1741	Pirin-related protein
gene1586	COG0778	Nitroreductase
gene1587	COG0846	NAD-dependent protein deacetylases, SIR2 family
gene1588	COG1960	Acyl-CoA dehydrogenases
gene1589	COG1028	Dehydrogenases with different specificities (related to short-chain alcohol dehydrogenases)
gene1591	COG2030	Acyl dehydratase
gene1592	COG0183	Acetyl-CoA acetyltransferase
gene1593	COG1309	Transcriptional regulator
gene1594	COG0559	Branched-chain amino acid ABC-type transport system, permease components
gene1595	COG4177	ABC-type branched-chain amino acid transport system, permease component
gene1596	COG0411	ABC-type branched-chain amino acid transport systems, ATPase component
gene1599	COG4708	Predicted membrane protein
gene1601	COG1511	Predicted membrane protein
gene1603	COG1119	ABC-type molybdenum transport system, ATPase component/photorepair protein PhrA
gene1605	COG1028	Dehydrogenases with different specificities (related to short-chain alcohol dehydrogenases)
gene1606	COG1024	Enoyl-CoA hydratase/carnithine racemase
gene1607	COG0515	Serine/threonine protein kinase
gene1609	COG0550	Topoisomerase IA
gene1612	COG1113	Gamma-aminobutyrate permease and related permeases
gene1613	COG3402	Uncharacterized conserved protein
gene1614	COG0389	Nucleotidyltransferase/DNA polymerase involved in DNA repair
gene1617	COG0376	Catalase (peroxidase I)
gene1618	COG0675	Transposase and inactivated derivatives
gene1620	COG0494	NTP pyrophosphohydrolases including oxidative damage repair enzymes
gene1624	COG0494	NTP pyrophosphohydrolases including oxidative damage repair enzymes
gene1626	COG3547	Transposase and inactivated derivatives
gene1631	COG2404	Predicted phosphohydrolase (DHH superfamily)
gene1632	COG4548	Nitric oxide reductase activation protein
gene1633	COG0714	MoxR-like ATPases
gene1635	COG0788	Formyltetrahydrofolate hydrolase
gene1636	COG1018	Flavodoxin reductases (ferredoxin-NADPH reductases) family 1
gene1637	COG1959	Predicted transcriptional regulator
gene1639	COG0421	Spermidine synthase
gene1640	COG0675	Transposase and inactivated derivatives
gene1641	COG1960	Acyl-CoA dehydrogenases
gene1642	COG0520	Selenocysteine lyase
gene1643	COG0824	Predicted thioesterase
gene1644	COG1757	Na+/H+ antiporter
gene1645	COG2188	Transcriptional regulators
gene1646	COG0366	Glycosidases
gene1647	COG1263	Phosphotransferase system IIC components, glucose/maltose/N-acetylglucosamine-specific
gene1649	COG0188	Type IIA topoisomerase (DNA gyrase/topo II, topoisomerase IV), A subunit
gene1650	COG0187	Type IIA topoisomerase (DNA gyrase/topo II, topoisomerase IV), B subunit
gene1651	COG1832	Predicted CoA-binding protein
gene1652	COG0661	Predicted unusual protein kinase
gene1653	COG3937	Uncharacterized conserved protein
gene1654	COG0491	Zn-dependent hydrolases, including glyoxylases
gene1660	COG2039	Pyrrolidone-carboxylate peptidase (N-terminal pyroglutamyl peptidase)
gene1661	COG3819	Predicted membrane protein
gene1662	COG2041	Sulfite oxidase and related enzymes
gene1663	COG3601	Predicted membrane protein
gene1665	COG2195	Di- and tripeptidases
gene1667	COG0737	5'-nucleotidase/2',3'-cyclic phosphodiesterase and related esterases
gene1668	COG0004	Ammonia permease
gene1669	COG1765	Predicted redox protein, regulator of disulfide bond formation
gene1670	COG0344	Predicted membrane protein
gene1671	COG0144	tRNA and rRNA cytosine-C5-methylases
gene1672	COG4698	Uncharacterized protein conserved in bacteria
gene1673	COG2755	Lysophospholipase L1 and related esterases
gene1674	COG1999	Uncharacterized protein SCO1/SenC/PrrC, involved in biogenesis of respiratory and photosynthetic systems
gene1675	COG1307	Uncharacterized protein conserved in bacteria
gene1677	COG1171	Threonine dehydratase
gene1680	COG0262	Dihydrofolate reductase
gene1681	COG0207	Thymidylate synthase
gene1684	COG0436	Aspartate/tyrosine/aromatic aminotransferase
gene1688	COG0386	Glutathione peroxidase
gene1690	COG1897	Homoserine trans-succinylase
gene1693	COG2109	ATP:corrinoid adenosyltransferase
gene1694	COG0007	Uroporphyrinogen-III methylase
gene1695	COG2038	NaMN:DMB phosphoribosyltransferase
gene1696	COG1492	Cobyric acid synthase
gene1697	COG1797	Cobyrinic acid a,c-diamide synthase
gene1698	COG2073	Cobalamin biosynthesis protein CbiG
gene1699	COG2875	Precorrin-4 methylase
gene1700	COG2243	Precorrin-2 methylase
gene1701	COG2242	Precorrin-6B methylase 2
gene1702	COG1903	Cobalamin biosynthesis protein CbiD
gene1703	COG2082	Precorrin isomerase
gene1704	COG2099	Precorrin-6x reductase
gene1705	COG2099	Precorrin-6x reductase
gene1706	COG2138	Uncharacterized conserved protein
gene1707	COG1010	Precorrin-3B methylase
gene1708	COG1122	ABC-type cobalt transport system, ATPase component
gene1709	COG0619	ABC-type cobalt transport system, permease component CbiQ and related transporters
gene1710	COG1930	ABC-type cobalt transport system, periplasmic component
gene1711	COG0310	ABC-type Co2+ transport system, permease component
gene1712	COG3411	Ferredoxin
gene1713	COG0684	Demethylmenaquinone methyltransferase
gene1714	COG0584	Glycerophosphoryl diester phosphodiesterase
gene1715	COG0550	Topoisomerase IA
gene1716	COG4989	Predicted oxidoreductase
gene1717	COG1164	Oligoendopeptidase F
gene1718	COG1488	Nicotinic acid phosphoribosyltransferase
gene1719	COG1335	Amidases related to nicotinamidase
gene1720	COG0706	Preprotein translocase subunit YidC
gene1723	COG1647	Esterase/lipase
gene1724	COG1988	Predicted membrane-bound metal-dependent hydrolases
gene1725	COG5013	Nitrate reductase alpha subunit
gene1726	COG1140	Nitrate reductase beta subunit
gene1727	COG2180	Nitrate reductase delta subunit
gene1728	COG2181	Nitrate reductase gamma subunit
gene1729	COG1587	Uroporphyrinogen-III synthase
gene1731	COG4412	Uncharacterized protein conserved in bacteria
gene1732	COG0642	Signal transduction histidine kinase
gene1733	COG0024	Methionine aminopeptidase
gene1734	COG0432	Uncharacterized conserved protein
gene1735	COG2220	Predicted Zn-dependent hydrolases of the beta-lactamase fold
gene1736	COG3689	Predicted membrane protein
gene1737	COG0701	Predicted permeases
gene1738	COG1299	Phosphotransferase system, fructose-specific IIC component
gene1739	COG1105	Fructose-1-phosphate kinase and related fructose-6-phosphate kinase (PfkB)
gene1740	COG1349	Transcriptional regulators of sugar metabolism
gene1741	COG2206	HD-GYP domain
gene1746	COG3654	Prophage maintenance system killer protein
gene1748	COG0370	Fe2+ transport system protein B
gene1750	COG0385	Predicted Na+-dependent transporter
gene1751	COG3385	FOG: Transposase and inactivated derivatives
gene1753	COG0675	Transposase and inactivated derivatives
gene1754	COG0385	Predicted Na+-dependent transporter
gene1755	COG2356	Endonuclease I
gene1756	COG1757	Na+/H+ antiporter
gene1757	COG1408	Predicted phosphohydrolases
gene1759	COG0789	Predicted transcriptional regulators
gene1762	COG2223	Nitrate/nitrite transporter
gene1763	COG0243	Anaerobic dehydrogenases, typically selenocysteine-containing
gene1764	COG2146	Ferredoxin subunits of nitrite reductase and ring-hydroxylating dioxygenases
gene1765	COG1251	NAD(P)H-nitrite reductase
gene1766	COG0593	ATPase involved in DNA replication initiation
gene1767	COG0824	Predicted thioesterase
gene1768	COG1454	Alcohol dehydrogenase, class IV
gene1769	COG1454	Alcohol dehydrogenase, class IV
gene1770	COG2070	Dioxygenases related to 2-nitropropane dioxygenase
gene1772	COG1070	Sugar (pentulose and hexulose) kinases
gene1773	COG2115	Xylose isomerase
gene1774	COG2017	Galactose mutarotase and related enzymes
gene1775	COG0673	Predicted dehydrogenases and related proteins
gene1776	COG4214	ABC-type xylose transport system, permease component
gene1777	COG1129	ABC-type sugar transport system, ATPase component
gene1778	COG4213	ABC-type xylose transport system, periplasmic component
gene1779	COG2801	Transposase and inactivated derivatives
gene1780	COG2801	Transposase and inactivated derivatives
gene1781	COG2963	Transposase and inactivated derivatives
gene1782	COG1228	Imidazolonepropionase and related amidohydrolases
gene1783	COG1024	Enoyl-CoA hydratase/carnithine racemase
gene1785	COG1012	NAD-dependent aldehyde dehydrogenases
gene1786	COG1878	Predicted metal-dependent hydrolase
gene1787	COG1878	Predicted metal-dependent hydrolase
gene1788	COG0110	Acetyltransferase (isoleucine patch superfamily)
gene1789	COG3048	D-serine dehydratase
gene1790	COG0477	Permeases of the major facilitator superfamily
gene1791	COG0454	Histone acetyltransferase HPA2 and related acetyltransferases
gene1793	COG0829	Urease accessory protein UreH
gene1794	COG0378	Ni2+-binding GTPase involved in regulation of expression and maturation of urease and hydrogenase
gene1795	COG0830	Urease accessory protein UreF
gene1796	COG2371	Urease accessory protein UreE
gene1797	COG0804	Urea amidohydrolase (urease) alpha subunit
gene1798	COG0832	Urea amidohydrolase (urease) beta subunit
gene1799	COG0831	Urea amidohydrolase (urease) gamma subunit
gene1800	COG0410	ABC-type branched-chain amino acid transport systems, ATPase component
gene1801	COG0840	Methyl-accepting chemotaxis protein
gene1802	COG2610	H+/gluconate symporter and related permeases
gene1803	COG1070	Sugar (pentulose and hexulose) kinases
gene1804	COG1609	Transcriptional regulators
gene1806	COG3436	Transposase and inactivated derivatives
gene1808	COG0679	Predicted permeases
gene1809	COG4565	Response regulator of citrate/malate metabolism
gene1810	COG3290	Signal transduction histidine kinase regulating citrate/malate metabolism
gene1811	COG3333	Uncharacterized protein conserved in bacteria
gene1813	COG3181	Uncharacterized protein conserved in bacteria
gene1815	COG0246	Mannitol-1-phosphate/altronate dehydrogenases
gene1816	COG4668	Mannitol/fructose-specific phosphotransferase system, IIA domain
gene1817	COG3711	Transcriptional antiterminator
gene1818	COG2213	Phosphotransferase system, mannitol-specific IIBC component
gene1819	COG2405	Predicted nucleic acid-binding protein, contains PIN domain
gene1821	COG1012	NAD-dependent aldehyde dehydrogenases
gene1822	COG1454	Alcohol dehydrogenase, class IV
gene1823	COG3829	Transcriptional regulator containing PAS, AAA-type ATPase, and DNA-binding domains
gene1825	COG3829	Transcriptional regulator containing PAS, AAA-type ATPase, and DNA-binding domains
gene1826	COG0667	Predicted oxidoreductases (related to aryl-alcohol dehydrogenases)
gene1827	COG1126	ABC-type polar amino acid transport system, ATPase component
gene1828	COG0834	ABC-type amino acid transport/signal transduction systems, periplasmic component/domain
gene1829	COG0765	ABC-type amino acid transport system, permease component
gene1830	COG0765	ABC-type amino acid transport system, permease component
gene1831	COG0642	Signal transduction histidine kinase
gene1832	COG0784	FOG: CheY-like receiver
gene1833	COG3589	Uncharacterized conserved protein
gene1834	COG1263	Phosphotransferase system IIC components, glucose/maltose/N-acetylglucosamine-specific
gene1835	COG2103	Predicted sugar phosphate isomerase
gene1836	COG1737	Transcriptional regulators
gene1837	COG2353	Uncharacterized conserved protein
gene1838	COG1028	Dehydrogenases with different specificities (related to short-chain alcohol dehydrogenases)
gene1839	COG1028	Dehydrogenases with different specificities (related to short-chain alcohol dehydrogenases)
gene1840	COG2154	Pterin-4a-carbinolamine dehydratase
gene1841	COG4636	Uncharacterized protein conserved in cyanobacteria
gene1842	COG1075	Predicted acetyltransferases and hydrolases with the alpha/beta hydrolase fold
gene1844	COG2755	Lysophospholipase L1 and related esterases
gene1845	COG0385	Predicted Na+-dependent transporter
gene1846	COG0491	Zn-dependent hydrolases, including glyoxylases
gene1848	COG2843	Putative enzyme of poly-gamma-glutamate biosynthesis (capsule formation)
gene1850	COG1653	ABC-type sugar transport system, periplasmic component
gene1851	COG0395	ABC-type sugar transport system, permease component
gene1852	COG1175	ABC-type sugar transport systems, permease components
gene1853	COG3839	ABC-type sugar transport systems, ATPase components
gene1854	COG3104	Dipeptide/tripeptide permease
gene1856	COG0129	Dihydroxyacid dehydratase/phosphogluconate dehydratase
gene1857	COG0263	Glutamate 5-kinase
gene1858	COG0014	Gamma-glutamyl phosphate reductase
gene1859	COG2246	Predicted membrane protein
gene1860	COG0463	Glycosyltransferases involved in cell wall biogenesis
gene1861	COG1807	4-amino-4-deoxy-L-arabinose transferase and related glycosyltransferases of PMT family
gene1864	COG0703	Shikimate kinase
gene1865	COG1609	Transcriptional regulators
gene1866	COG1804	Predicted acyl-CoA transferases/carnitine dehydratase
gene1867	COG1804	Predicted acyl-CoA transferases/carnitine dehydratase
gene1868	COG0710	3-dehydroquinate dehydratase
gene1869	COG1414	Transcriptional regulator
gene1870	COG0561	Predicted hydrolases of the HAD superfamily
gene1872	COG2510	Predicted membrane protein
gene1873	COG3239	Fatty acid desaturase
gene1875	COG0730	Predicted permeases
gene1876	COG0491	Zn-dependent hydrolases, including glyoxylases
gene1877	COG0425	Predicted redox protein, regulator of disulfide bond formation
gene1878	COG0607	Rhodanese-related sulfurtransferase
gene1879	COG0607	Rhodanese-related sulfurtransferase
gene1880	COG2210	Uncharacterized conserved protein
gene1881	COG0425	Predicted redox protein, regulator of disulfide bond formation
gene1882	COG1937	Uncharacterized protein conserved in bacteria
gene1884	COG0500	SAM-dependent methyltransferases
gene1885	COG2210	Uncharacterized conserved protein
gene1886	COG3858	Predicted glycosyl hydrolase
gene1889	COG1733	Predicted transcriptional regulators
gene1890	COG0454	Histone acetyltransferase HPA2 and related acetyltransferases
gene1892	COG0794	Predicted sugar phosphate isomerase involved in capsule formation
gene1893	COG0269	3-hexulose-6-phosphate synthase and related proteins
gene1895	COG1001	Adenine deaminase
gene1896	COG0463	Glycosyltransferases involved in cell wall biogenesis
gene1897	COG0675	Transposase and inactivated derivatives
gene1899	COG0675	Transposase and inactivated derivatives
gene1900	COG0133	Tryptophan synthase beta chain
gene1901	COG4336	Uncharacterized conserved protein
gene1902	COG1061	DNA or RNA helicases of superfamily II
gene1903	COG4997	Uncharacterized conserved protein
gene1904	COG0270	Site-specific DNA methylase
gene1909	COG3328	Transposase and inactivated derivatives
gene1910	COG3328	Transposase and inactivated derivatives
gene1911	COG3547	Transposase and inactivated derivatives
gene1912	COG3328	Transposase and inactivated derivatives
gene1914	COG0531	Amino acid transporters
gene1915	COG4302	Ethanolamine ammonia-lyase, small subunit
gene1916	COG4303	Ethanolamine ammonia-lyase, large subunit
gene1917	COG4819	Ethanolamine utilization protein, possible chaperonin protecting lyase from inhibition
gene1918	COG3436	Transposase and inactivated derivatives
gene1919	COG4819	Ethanolamine utilization protein, possible chaperonin protecting lyase from inhibition
gene1920	COG0154	Asp-tRNAAsn/Glu-tRNAGln amidotransferase A subunit and related amidases
gene1921	COG3415	Transposase and inactivated derivatives
gene1922	COG3335	Transposase and inactivated derivatives
gene1924	COG3335	Transposase and inactivated derivatives
gene1925	COG3415	Transposase and inactivated derivatives
gene1926	COG0402	Cytosine deaminase and related metal-dependent hydrolases
gene1927	COG1116	ABC-type nitrate/sulfonate/bicarbonate transport system, ATPase component
gene1928	COG0600	ABC-type nitrate/sulfonate/bicarbonate transport system, permease component
gene1929	COG0715	ABC-type nitrate/sulfonate/bicarbonate transport systems, periplasmic components
gene1930	COG2068	Uncharacterized MobA-related protein
gene1931	COG1975	Xanthine and CO dehydrogenases maturation factor, XdhC/CoxF family
gene1932	COG3415	Transposase and inactivated derivatives
gene1933	COG0044	Dihydroorotase and related cyclic amidohydrolases
gene1934	COG1953	Cytosine/uracil/thiamine/allantoin permeases
gene1935	COG0624	Acetylornithine deacetylase/Succinyl-diaminopimelate desuccinylase and related deacylases
gene1937	COG2801	Transposase and inactivated derivatives
gene1938	COG3267	Type II secretory pathway, component ExeA (predicted ATPase)
gene1939	COG0624	Acetylornithine deacetylase/Succinyl-diaminopimelate desuccinylase and related deacylases
gene1940	COG0624	Acetylornithine deacetylase/Succinyl-diaminopimelate desuccinylase and related deacylases
gene1941	COG2508	Regulator of polyketide synthase expression
gene1943	COG2508	Regulator of polyketide synthase expression
gene1945	COG1953	Cytosine/uracil/thiamine/allantoin permeases
gene1946	COG0044	Dihydroorotase and related cyclic amidohydrolases
gene1948	COG3464	Transposase and inactivated derivatives
gene1951	COG1082	Sugar phosphate isomerases/epimerases
gene1952	COG0673	Predicted dehydrogenases and related proteins
gene1953	COG4813	Trehalose utilization protein
gene1955	COG4813	Trehalose utilization protein
gene1956	COG0673	Predicted dehydrogenases and related proteins
gene1957	COG1609	Transcriptional regulators
gene1959	COG0454	Histone acetyltransferase HPA2 and related acetyltransferases
gene1960	COG0477	Permeases of the major facilitator superfamily
gene1961	COG2030	Acyl dehydratase
gene1962	COG0395	ABC-type sugar transport system, permease component
gene1963	COG1175	ABC-type sugar transport systems, permease components
gene1964	COG1653	ABC-type sugar transport system, periplasmic component
gene1966	COG2066	Glutaminase
gene1967	COG4636	Uncharacterized protein conserved in cyanobacteria
gene1968	COG4636	Uncharacterized protein conserved in cyanobacteria
gene1970	COG0156	7-keto-8-aminopelargonate synthetase and related enzymes
gene1973	COG0346	Lactoylglutathione lyase and related lyases
gene1974	COG4377	Predicted membrane protein
gene1975	COG5658	Predicted integral membrane protein
gene1976	COG0640	Predicted transcriptional regulators
gene1977	COG4799	Acetyl-CoA carboxylase, carboxyltransferase component (subunits alpha and beta)
gene1978	COG0318	Acyl-CoA synthetases (AMP-forming)/AMP-acid ligases II
gene1980	COG2259	Predicted membrane protein
gene1981	COG2199	FOG: GGDEF domain
gene1982	COG0591	Na+/proline symporter
gene1983	COG2309	Leucyl aminopeptidase (aminopeptidase T)
gene1985	COG0582	Integrase
gene1989	COG0071	Molecular chaperone (small heat shock protein)
gene1990	COG1609	Transcriptional regulators
gene1991	COG4468	Galactose-1-phosphate uridyltransferase
gene1992	COG1087	UDP-glucose 4-epimerase
gene1993	COG0153	Galactokinase
gene1996	COG0578	Glycerol-3-phosphate dehydrogenase
gene1997	COG1954	Glycerol-3-phosphate responsive antiterminator (mRNA-binding)
gene1999	COG0642	Signal transduction histidine kinase
gene2000	COG0745	Response regulators consisting of a CheY-like receiver domain and a winged-helix DNA-binding domain
gene2002	COG0071	Molecular chaperone (small heat shock protein)
gene2010	COG3331	Penicillin-binding protein-related factor A, putative recombinase
gene2011	COG0744	Membrane carboxypeptidase (penicillin-binding protein)
gene2012	COG0177	Predicted EndoIII-related endonuclease
gene2013	COG3935	Putative primosome component and related proteins
gene2014	COG0017	Aspartyl/asparaginyl-tRNA synthetases
gene2015	COG0436	Aspartate/tyrosine/aromatic aminotransferase
gene2016	COG5353	Uncharacterized protein conserved in bacteria
gene2018	COG1199	Rad3-related DNA helicases
gene2019	COG0853	Aspartate 1-decarboxylase
gene2020	COG0414	Panthothenate synthetase
gene2021	COG0413	Ketopantoate hydroxymethyltransferase
gene2022	COG0340	Biotin-(acetyl-CoA carboxylase) ligase
gene2023	COG0617	tRNA nucleotidyltransferase/poly(A) polymerase
gene2024	COG0438	Glycosyltransferase
gene2025	COG2120	Uncharacterized proteins, LmbE homologs
gene2026	COG1803	Methylglyoxal synthase
gene2027	COG0289	Dihydrodipicolinate reductase
gene2028	COG1694	Predicted pyrophosphatase
gene2029	COG1284	Uncharacterized conserved protein
gene2031	COG4347	Predicted membrane protein
gene2032	COG1290	Cytochrome b subunit of the bc complex
gene2033	COG1290	Cytochrome b subunit of the bc complex
gene2034	COG0723	Rieske Fe-S protein
gene2036	COG5582	Uncharacterized conserved protein
gene2037	COG0457	FOG: TPR repeat
gene2038	COG0128	5-enolpyruvylshikimate-3-phosphate synthase
gene2039	COG0287	Prephenate dehydrogenase
gene2040	COG0079	Histidinol-phosphate/aromatic aminotransferase and cobyric acid decarboxylase
gene2041	COG0159	Tryptophan synthase alpha chain
gene2042	COG0133	Tryptophan synthase beta chain
gene2043	COG0135	Phosphoribosylanthranilate isomerase
gene2044	COG0134	Indole-3-glycerol phosphate synthase
gene2045	COG0547	Anthranilate phosphoribosyltransferase
gene2046	COG0147	Anthranilate/para-aminobenzoate synthases component I
gene2047	COG0337	3-dehydroquinate synthetase
gene2048	COG0082	Chorismate synthase
gene2049	COG1352	Methylase of chemotaxis methyl-accepting proteins
gene2050	COG0105	Nucleoside diphosphate kinase
gene2051	COG0142	Geranylgeranyl pyrophosphate synthase
gene2052	COG2226	Methylase involved in ubiquinone/menaquinone biosynthesis
gene2055	COG0302	GTP cyclohydrolase I
gene2056	COG0776	Bacterial nucleoid DNA-binding protein
gene2060	COG0240	Glycerol-3-phosphate dehydrogenase
gene2061	COG1160	Predicted GTPases
gene2066	COG0539	Ribosomal protein S1
gene2067	COG0204	1-acyl-sn-glycerol-3-phosphate acyltransferase
gene2068	COG0283	Cytidylate kinase
gene2070	COG5581	Predicted glycosyltransferase
gene2072	COG3773	Cell wall hydrolyses involved in spore germination
gene2073	COG2339	Predicted membrane protein
gene2074	COG0252	L-asparaginase/archaeal Glu-tRNAGln amidotransferase subunit D
gene2075	COG0492	Thioredoxin reductase
gene2076	COG0334	Glutamate dehydrogenase/leucine dehydrogenase
gene2077	COG4862	Negative regulator of genetic competence, sporulation and motility
gene2078	COG1408	Predicted phosphohydrolases
gene2082	COG3546	Mn-containing catalase
gene2085	COG1266	Predicted metal-dependent membrane protease
gene2086	COG0514	Superfamily II DNA helicase
gene2087	COG4955	Uncharacterized protein conserved in bacteria
gene2088	COG1141	Ferredoxin
gene2089	COG0221	Inorganic pyrophosphatase
gene2090	COG0111	Phosphoglycerate dehydrogenase and related dehydrogenases
gene2091	COG1387	Histidinol phosphatase and related hydrolases of the PHP family
gene2093	COG1595	DNA-directed RNA polymerase specialized sigma subunit, sigma24 homolog
gene2096	COG2096	Uncharacterized conserved protein
gene2097	COG2087	Adenosyl cobinamide kinase/adenosyl cobinamide phosphate guanylyltransferase
gene2098	COG0406	Fructose-2,6-bisphosphatase
gene2099	COG0368	Cobalamin-5-phosphate synthase
gene2100	COG2087	Adenosyl cobinamide kinase/adenosyl cobinamide phosphate guanylyltransferase
gene2101	COG0079	Histidinol-phosphate/aromatic aminotransferase and cobyric acid decarboxylase
gene2102	COG1270	Cobalamin biosynthesis protein CobD/CbiB
gene2103	COG1120	ABC-type cobalamin/Fe3+-siderophores transport systems, ATPase components
gene2104	COG0609	ABC-type Fe3+-siderophore transport system, permease component
gene2105	COG0614	ABC-type Fe3+-hydroxamate transport system, periplasmic component
gene2108	COG1263	Phosphotransferase system IIC components, glucose/maltose/N-acetylglucosamine-specific
gene2109	COG2188	Transcriptional regulators
gene2110	COG0363	6-phosphogluconolactonase/Glucosamine-6-phosphate isomerase/deaminase
gene2111	COG1820	N-acetylglucosamine-6-phosphate deacetylase
gene2112	COG0642	Signal transduction histidine kinase
gene2113	COG0745	Response regulators consisting of a CheY-like receiver domain and a winged-helix DNA-binding domain
gene2114	COG0755	ABC-type transport system involved in cytochrome c biogenesis, permease component
gene2115	COG1333	ResB protein required for cytochrome c biosynthesis
gene2116	COG0526	Thiol-disulfide isomerase and thioredoxins
gene2117	COG1187	16S rRNA uridine-516 pseudouridylate synthase and related pseudouridylate synthases
gene2118	COG0700	Uncharacterized membrane protein
gene2119	COG2715	Uncharacterized membrane protein, required for spore maturation in B.subtilis.
gene2120	COG1686	D-alanyl-D-alanine carboxypeptidase
gene2121	COG0605	Superoxide dismutase
gene2123	COG1386	Predicted transcriptional regulator containing the HTH domain
gene2124	COG1354	Uncharacterized conserved protein
gene2125	COG1547	Uncharacterized conserved protein
gene2127	COG0054	Riboflavin synthase beta-chain
gene2128	COG0807	GTP cyclohydrolase II
gene2129	COG0307	Riboflavin synthase alpha chain
gene2130	COG0117	Pyrimidine deaminase
gene2131	COG0652	Peptidyl-prolyl cis-trans isomerase (rotamase) - cyclophilin family
gene2134	COG4086	Predicted secreted protein
gene2135	COG0019	Diaminopimelate decarboxylase
gene2143	COG1191	DNA-directed RNA polymerase specialized sigma subunit
gene2144	COG1191	DNA-directed RNA polymerase specialized sigma subunit
gene2145	COG2172	Anti-sigma regulatory factor (Ser/Thr protein kinase)
gene2146	COG1366	Anti-anti-sigma regulatory factor (antagonist of anti-sigma factor)
gene2147	COG1686	D-alanyl-D-alanine carboxypeptidase
gene2148	COG0213	Thymidine phosphorylase
gene2149	COG0005	Purine nucleoside phosphorylase
gene2150	COG1015	Phosphopentomutase
gene2151	COG4974	Site-specific recombinase XerD
gene2153	COG0735	Fe2+/Zn2+ uptake regulation proteins
gene2154	COG1300	Uncharacterized membrane protein
gene2155	COG1379	Uncharacterized conserved protein
gene2156	COG0494	NTP pyrophosphohydrolases including oxidative damage repair enzymes
gene2157	COG0667	Predicted oxidoreductases (related to aryl-alcohol dehydrogenases)
gene2158	COG2807	Cyanate permease
gene2162	COG4918	Uncharacterized protein conserved in bacteria
gene2163	COG3369	Uncharacterized conserved protein
gene2165	COG0300	Short-chain dehydrogenases of various substrate specificities
gene2166	COG0491	Zn-dependent hydrolases, including glyoxylases
gene2167	COG0345	Pyrroline-5-carboxylate reductase
gene2168	COG1902	NADH:flavin oxidoreductases, Old Yellow Enzyme family
gene2169	COG1234	Metal-dependent hydrolases of the beta-lactamase superfamily III
gene2170	COG0364	Glucose-6-phosphate 1-dehydrogenase
gene2171	COG1878	Predicted metal-dependent hydrolase
gene2172	COG2723	Beta-glucosidase/6-phospho-beta-glucosidase/beta-galactosidase
gene2175	COG0745	Response regulators consisting of a CheY-like receiver domain and a winged-helix DNA-binding domain
gene2176	COG0642	Signal transduction histidine kinase
gene2177	COG1136	ABC-type antimicrobial peptide transport system, ATPase component
gene2178	COG0577	ABC-type antimicrobial peptide transport system, permease component
gene2179	COG0362	6-phosphogluconate dehydrogenase
gene2181	COG0835	Chemotaxis signal transduction protein
gene2182	COG2195	Di- and tripeptidases
gene2183	COG1305	Transglutaminase-like enzymes, putative cysteine proteases
gene2184	COG4799	Acetyl-CoA carboxylase, carboxyltransferase component (subunits alpha and beta)
gene2185	COG0346	Lactoylglutathione lyase and related lyases
gene2186	COG1376	Uncharacterized protein conserved in bacteria
gene2187	COG4129	Predicted membrane protein
gene2193	COG1131	ABC-type multidrug transport system, ATPase component
gene2197	COG1703	Putative periplasmic protein kinase ArgK and related GTPases of G3E family
gene2198	COG1884	Methylmalonyl-CoA mutase, N-terminal domain/subunit
gene2199	COG1884	Methylmalonyl-CoA mutase, N-terminal domain/subunit
gene2200	COG4636	Uncharacterized protein conserved in cyanobacteria
gene2201	COG0642	Signal transduction histidine kinase
gene2202	COG0745	Response regulators consisting of a CheY-like receiver domain and a winged-helix DNA-binding domain
gene2204	COG0508	Pyruvate/2-oxoglutarate dehydrogenase complex, dihydrolipoamide acyltransferase (E2) component, and related enzymes
gene2205	COG0022	Pyruvate/2-oxoglutarate dehydrogenase complex, dehydrogenase (E1) component, eukaryotic type, beta subunit
gene2206	COG1071	Pyruvate/2-oxoglutarate dehydrogenase complex, dehydrogenase (E1) component, eukaryotic type, alpha subunit
gene2207	COG1249	Pyruvate/2-oxoglutarate dehydrogenase complex, dihydrolipoamide dehydrogenase (E3) component, and related enzymes
gene2208	COG3426	Butyrate kinase
gene2209	COG0334	Glutamate dehydrogenase/leucine dehydrogenase
gene2210	COG0280	Phosphotransacetylase
gene2211	COG3829	Transcriptional regulator containing PAS, AAA-type ATPase, and DNA-binding domains
gene2213	COG0584	Glycerophosphoryl diester phosphodiesterase
gene2216	COG0750	Predicted membrane-associated Zn-dependent proteases 1
gene2217	COG0497	ATPase involved in DNA repair
gene2218	COG1438	Arginine repressor
gene2219	COG1189	Predicted rRNA methylase
gene2220	COG1154	Deoxyxylulose-5-phosphate synthase
gene2221	COG0142	Geranylgeranyl pyrophosphate synthase
gene2222	COG1722	Exonuclease VII small subunit
gene2223	COG1570	Exonuclease VII, large subunit
gene2224	COG0190	5,10-methylene-tetrahydrofolate dehydrogenase/Methenyl tetrahydrofolate cyclohydrolase
gene2225	COG0781	Transcription termination factor
gene2226	COG1302	Uncharacterized protein conserved in bacteria
gene2227	COG0439	Biotin carboxylase
gene2228	COG0511	Biotin carboxyl carrier protein
gene2236	COG3854	Uncharacterized protein conserved in bacteria
gene2238	COG0231	Translation elongation factor P (EF-P)/translation initiation factor 5A (eIF-5A)
gene2239	COG0006	Xaa-Pro aminopeptidase
gene2241	COG3872	Predicted metal-dependent enzyme
gene2243	COG1752	Predicted esterase of the alpha-beta hydrolase superfamily
gene2244	COG1321	Mn-dependent transcriptional regulator
gene2245	COG1533	DNA repair photolyase
gene2247	COG3858	Predicted glycosyl hydrolase
gene2248	COG0209	Ribonucleotide reductase, alpha subunit
gene2249	COG0095	Lipoate-protein ligase A
gene2250	COG0607	Rhodanese-related sulfurtransferase
gene2251	COG1940	Transcriptional regulator/sugar kinase
gene2252	COG1003	Glycine cleavage system protein P (pyridoxal-binding), C-terminal domain
gene2253	COG0403	Glycine cleavage system protein P (pyridoxal-binding), N-terminal domain
gene2254	COG0404	Glycine cleavage system T protein (aminomethyltransferase)
gene2255	COG0553	Superfamily II DNA/RNA helicases, SNF2 family
gene2261	COG2165	Type II secretory pathway, pseudopilin PulG
gene2262	COG4537	Competence protein ComGC
gene2263	COG1459	Type II secretory pathway, component PulF
gene2264	COG2804	Type II secretory pathway, ATPase PulE/Tfp pilus assembly pathway, ATPase PilB
gene2265	COG2345	Predicted transcriptional regulator
gene2267	COG1565	Uncharacterized conserved protein
gene2268	COG0491	Zn-dependent hydrolases, including glyoxylases
gene2270	COG2866	Predicted carboxypeptidase
gene2271	COG1940	Transcriptional regulator/sugar kinase
gene2272	COG4483	Uncharacterized protein conserved in bacteria
gene2275	COG0705	Uncharacterized membrane protein (homolog of Drosophila rhomboid)
gene2277	COG1836	Predicted membrane protein
gene2278	COG0212	5-formyltetrahydrofolate cyclo-ligase
gene2279	COG0267	Ribosomal protein L33
gene2282	COG1117	ABC-type phosphate transport system, ATPase component
gene2283	COG0768	Cell division protein FtsI/penicillin-binding protein 2
gene2284	COG0477	Permeases of the major facilitator superfamily
gene2285	COG0605	Superoxide dismutase
gene2287	COG0581	ABC-type phosphate transport system, permease component
gene2288	COG0573	ABC-type phosphate transport system, permease component
gene2289	COG0226	ABC-type phosphate transport system, periplasmic component
gene2291	COG0821	Enzyme involved in the deoxyxylulose pathway of isoprenoid biosynthesis
gene2293	COG5663	Uncharacterized conserved protein
gene2294	COG0735	Fe2+/Zn2+ uptake regulation proteins
gene2295	COG1108	ABC-type Mn2+/Zn2+ transport systems, permease components
gene2296	COG1121	ABC-type Mn/Zn transport systems, ATPase component
gene2297	COG1284	Uncharacterized conserved protein
gene2299	COG0648	Endonuclease IV
gene2300	COG0513	Superfamily II DNA and RNA helicases
gene2302	COG0761	Penicillin tolerance protein
gene2303	COG0327	Uncharacterized conserved protein
gene2304	COG2384	Predicted SAM-dependent methyltransferase
gene2305	COG2010	Cytochrome c, mono- and diheme variants
gene2307	COG0568	DNA-directed RNA polymerase, sigma subunit (sigma70/sigma32)
gene2308	COG0358	DNA primase (bacterial type)
gene2309	COG1806	Uncharacterized protein conserved in bacteria
gene2310	COG0517	FOG: CBS domain
gene2311	COG1381	Recombinational DNA repair protein (RecF pathway)
gene2313	COG1159	GTPase
gene2314	COG0295	Cytidine deaminase
gene2315	COG0818	Diacylglycerol kinase
gene2316	COG0319	Predicted metal-dependent hydrolase
gene2317	COG1480	Predicted membrane-associated HD superfamily hydrolase
gene2318	COG1702	Phosphate starvation-inducible protein PhoH, predicted ATPase
gene2321	COG1610	Uncharacterized conserved protein
gene2322	COG0828	Ribosomal protein S21
gene2323	COG1283	Na+/phosphate symporter
gene2324	COG0274	Deoxyribose-phosphate aldolase
gene2325	COG0621	2-methylthioadenine synthetase
gene2326	COG1385	Uncharacterized protein conserved in bacteria
gene2327	COG2264	Ribosomal protein L11 methylase
gene2328	COG0484	DnaJ-class molecular chaperone with C-terminal Zn finger domain
gene2329	COG0443	Molecular chaperone
gene2330	COG0576	Molecular chaperone GrpE (heat shock protein)
gene2331	COG1420	Transcriptional regulator of heat shock gene
gene2332	COG0635	Coproporphyrinogen III oxidase and related Fe-S oxidoreductases
gene2333	COG0481	Membrane GTPase LepA
gene2337	COG0268	Ribosomal protein S20
gene2338	COG1466	DNA polymerase III, delta subunit
gene2340	COG2333	Predicted hydrolase (metallo-beta-lactamase superfamily)
gene2341	COG2131	Deoxycytidylate deaminase
gene2342	COG1555	DNA uptake protein and related DNA-binding proteins
gene2343	COG0345	Pyrroline-5-carboxylate reductase
gene2345	COG1343	Uncharacterized protein predicted to be involved in DNA repair
gene2346	COG1518	Uncharacterized protein predicted to be involved in DNA repair
gene2347	COG1468	RecB family exonuclease
gene2348	COG3649	Uncharacterized protein predicted to be involved in DNA repair
gene2351	COG1203	Predicted helicases
gene2352	COG3415	Transposase and inactivated derivatives
gene2353	COG3415	Transposase and inactivated derivatives
gene2354	COG3335	Transposase and inactivated derivatives
gene2355	COG0500	SAM-dependent methyltransferases
gene2356	COG0799	Uncharacterized homolog of plant Iojap protein
gene2357	COG1713	Predicted HD superfamily hydrolase involved in NAD metabolism
gene2358	COG1057	Nicotinic acid mononucleotide adenylyltransferase
gene2359	COG1534	Predicted RNA-binding protein containing KH domain, possibly ribosomal protein
gene2360	COG0169	Shikimate 5-dehydrogenase
gene2361	COG1161	Predicted GTPases
gene2362	COG2179	Predicted hydrolase of the HAD superfamily
gene2364	COG0688	Phosphatidylserine decarboxylase
gene2365	COG1183	Phosphatidylserine synthase
gene2366	COG1291	Flagellar motor component
gene2367	COG1360	Flagellar motor protein
gene2368	COG0628	Predicted permease
gene2369	COG1301	Na+/H+-dicarboxylate symporters
gene2370	COG1191	DNA-directed RNA polymerase specialized sigma subunit
gene2371	COG0626	Cystathionine beta-lyases/cystathionine gamma-synthases
gene2372	COG0031	Cysteine synthase
gene2373	COG0775	Nucleoside phosphorylase
gene2374	COG0500	SAM-dependent methyltransferases
gene2377	COG0768	Cell division protein FtsI/penicillin-binding protein 2
gene2378	COG0782	Transcription elongation factor
gene2379	COG0572	Uridine kinase
gene2380	COG0826	Collagenase and related proteases
gene2381	COG0826	Collagenase and related proteases
gene2382	COG4122	Predicted O-methyltransferase
gene2383	COG1559	Predicted periplasmic solute-binding protein
gene2384	COG3906	Uncharacterized protein conserved in bacteria
gene2385	COG0816	Predicted endonuclease involved in recombination (possible Holliday junction resolvase in Mycoplasmas and B. subtilis)
gene2386	COG4472	Uncharacterized protein conserved in bacteria
gene2387	COG0013	Alanyl-tRNA synthetase
gene2388	COG0628	Predicted permease
gene2391	COG3881	Uncharacterized protein conserved in bacteria
gene2392	COG0507	ATP-dependent exoDNAse (exonuclease V), alpha subunit - helicase superfamily I member
gene2394	COG0482	Predicted tRNA(5-methylaminomethyl-2-thiouridylate) methyltransferase, contains the PP-loop ATPase domain
gene2395	COG1104	Cysteine sulfinate desulfinase/cysteine desulfurase and related enzymes
gene2396	COG1959	Predicted transcriptional regulator
gene2397	COG2364	Predicted membrane protein
gene2398	COG2256	ATPase related to the helicase subunit of the Holliday junction resolvase
gene2400	COG1179	Dinucleotide-utilizing enzymes involved in molybdopterin and thiamine biosynthesis family 1
gene2401	COG0173	Aspartyl-tRNA synthetase
gene2402	COG0124	Histidyl-tRNA synthetase
gene2403	COG3634	Alkyl hydroperoxide reductase, large subunit
gene2404	COG0450	Peroxiredoxin
gene2406	COG1490	D-Tyr-tRNAtyr deacylase
gene2407	COG0317	Guanosine polyphosphate pyrophosphohydrolases/synthetases
gene2408	COG3344	Retron-type reverse transcriptase
gene2409	COG0317	Guanosine polyphosphate pyrophosphohydrolases/synthetases
gene2410	COG0503	Adenine/guanine phosphoribosyltransferases and related PRPP-binding proteins
gene2411	COG0608	Single-stranded DNA-specific exonuclease
gene2412	COG0053	Predicted Co/Zn/Cd cation transporters
gene2413	COG0342	Preprotein translocase subunit SecD
gene2415	COG2244	Membrane protein involved in the export of O-antigen and teichoic acid
gene2417	COG1862	Preprotein translocase subunit YajC
gene2418	COG0343	Queuine/archaeosine tRNA-ribosyltransferase
gene2419	COG0809	S-adenosylmethionine:tRNA-ribosyltransferase-isomerase (queuine synthetase)
gene2421	COG2255	Holliday junction resolvasome, helicase subunit
gene2422	COG0632	Holliday junction resolvasome, DNA-binding subunit
gene2424	COG0217	Uncharacterized conserved protein
gene2426	COG0171	NAD synthase
gene2428	COG1388	FOG: LysM repeat
gene2429	COG0379	Quinolinate synthase
gene2430	COG0157	Nicotinate-nucleotide pyrophosphorylase
gene2431	COG0029	Aspartate oxidase
gene2432	COG1104	Cysteine sulfinate desulfinase/cysteine desulfurase and related enzymes
gene2433	COG1827	Predicted small molecule binding protein (contains 3H domain)
gene2434	COG0077	Prephenate dehydratase
gene2435	COG4492	ACT domain-containing protein
gene2436	COG0536	Predicted GTPase
gene2438	COG0211	Ribosomal protein L27
gene2439	COG2868	Predicted ribosomal protein
gene2440	COG0261	Ribosomal protein L21
gene2441	COG1994	Zn-dependent proteases
gene2442	COG0739	Membrane proteins related to metalloendopeptidases
gene2443	COG2894	Septum formation inhibitor-activating ATPase
gene2444	COG0850	Septum formation inhibitor
gene2445	COG2891	Cell shape-determining protein
gene2446	COG1792	Cell shape-determining protein
gene2447	COG1077	Actin-like ATPase involved in cell morphogenesis
gene2448	COG2003	DNA repair proteins
gene2449	COG0424	Nucleotide-binding protein implicated in inhibition of septum formation
gene2454	COG4972	Tfp pilus assembly protein, ATPase PilM
gene2455	COG1989	Type II secretory pathway, prepilin signal peptidase PulO and related peptidases
gene2457	COG1459	Type II secretory pathway, component PulF
gene2458	COG2805	Tfp pilus assembly protein, pilus retraction ATPase PilT
gene2459	COG2804	Type II secretory pathway, ATPase PulE/Tfp pilus assembly pathway, ATPase PilB
gene2461	COG3881	Uncharacterized protein conserved in bacteria
gene2466	COG5492	Bacterial surface proteins containing Ig-like domains
gene2467	COG0285	Folylpolyglutamate synthase
gene2468	COG0525	Valyl-tRNA synthetase
gene2472	COG0001	Glutamate-1-semialdehyde aminotransferase
gene2473	COG0113	Delta-aminolevulinic acid dehydratase
gene2474	COG1587	Uroporphyrinogen-III synthase
gene2475	COG0181	Porphobilinogen deaminase
gene2476	COG0755	ABC-type transport system involved in cytochrome c biogenesis, permease component
gene2477	COG0373	Glutamyl-tRNA reductase
gene2479	COG0218	Predicted GTPase
gene2480	COG0466	ATP-dependent Lon protease, bacterial type
gene2481	COG1067	Predicted ATP-dependent protease
gene2482	COG1219	ATP-dependent protease Clp, ATPase subunit
gene2483	COG0544	FKBP-type peptidyl-prolyl cis-trans isomerase (trigger factor)
gene2484	COG0457	FOG: TPR repeat
gene2485	COG0066	3-isopropylmalate dehydratase small subunit
gene2486	COG0065	3-isopropylmalate dehydratase large subunit
gene2487	COG0473	Isocitrate/isopropylmalate dehydrogenase
gene2488	COG0119	Isopropylmalate/homocitrate/citramalate synthases
gene2489	COG0059	Ketol-acid reductoisomerase
gene2490	COG0440	Acetolactate synthase, small (regulatory) subunit
gene2491	COG0028	Thiamine pyrophosphate-requiring enzymes [acetolactate synthase, pyruvate dehydrogenase (cytochrome), glyoxylate carboligase, phosphonopyruvate decarboxylase]
gene2492	COG0115	Branched-chain amino acid aminotransferase/4-amino-4-deoxychorismate lyase
gene2493	COG0622	Predicted phosphoesterase
gene2494	COG0127	Xanthosine triphosphate pyrophosphatase
gene2495	COG0689	RNase PH
gene2496	COG5401	Spore germination protein
gene2497	COG0796	Glutamate racemase
gene2498	COG1846	Transcriptional regulators
gene2499	COG2771	DNA-binding HTH domain-containing proteins
gene2500	COG0479	Succinate dehydrogenase/fumarate reductase, Fe-S protein subunit
gene2501	COG1053	Succinate dehydrogenase/fumarate reductase, flavoprotein subunit
gene2502	COG2009	Succinate dehydrogenase/fumarate reductase, cytochrome b subunit
gene2504	COG0322	Nuclease subunit of the excinuclease complex
gene2506	COG0672	High-affinity Fe2+/Pb2+ permease
gene2508	COG0463	Glycosyltransferases involved in cell wall biogenesis
gene2509	COG1524	Uncharacterized proteins of the AP superfamily
gene2511	COG0451	Nucleoside-diphosphate-sugar epimerases
gene2513	COG2141	Coenzyme F420-dependent N5,N10-methylene tetrahydromethanopterin reductase and related flavin-dependent oxidoreductases
gene2514	COG0431	Predicted flavoprotein
gene2516	COG1116	ABC-type nitrate/sulfonate/bicarbonate transport system, ATPase component
gene2517	COG0600	ABC-type nitrate/sulfonate/bicarbonate transport system, permease component
gene2519	COG0715	ABC-type nitrate/sulfonate/bicarbonate transport systems, periplasmic components
gene2520	COG0526	Thiol-disulfide isomerase and thioredoxins
gene2521	COG2025	Electron transfer flavoprotein, alpha subunit
gene2522	COG2086	Electron transfer flavoprotein, beta subunit
gene2523	COG1024	Enoyl-CoA hydratase/carnithine racemase
gene2524	COG1309	Transcriptional regulator
gene2525	COG0318	Acyl-CoA synthetases (AMP-forming)/AMP-acid ligases II
gene2527	COG3766	Predicted membrane protein
gene2528	COG1193	Mismatch repair ATPase (MutS family)
gene2529	COG1796	DNA polymerase IV (family X)
gene2530	COG1286	Uncharacterized membrane protein, required for colicin V production
gene2531	COG3027	Uncharacterized protein conserved in bacteria
gene2532	COG1039	Ribonuclease HIII
gene2533	COG0693	Putative intracellular protease/amidase
gene2534	COG2409	Predicted drug exporters of the RND superfamily
gene2535	COG1846	Transcriptional regulators
gene2536	COG1785	Alkaline phosphatase
gene2538	COG0239	Integral membrane protein possibly involved in chromosome condensation
gene2539	COG0239	Integral membrane protein possibly involved in chromosome condensation
gene2540	COG0725	ABC-type molybdate transport system, periplasmic component
gene2541	COG1910	Periplasmic molybdate-binding protein/domain
gene2542	COG0072	Phenylalanyl-tRNA synthetase beta subunit
gene2543	COG0016	Phenylalanyl-tRNA synthetase alpha subunit
gene2544	COG0566	rRNA methylases
gene2545	COG0225	Peptide methionine sulfoxide reductase
gene2548	COG1363	Cellulase M and related proteins
gene2549	COG4508	Uncharacterized protein conserved in bacteria
gene2550	COG3326	Predicted membrane protein
gene2551	COG0292	Ribosomal protein L20
gene2552	COG0291	Ribosomal protein L35
gene2553	COG0290	Translation initiation factor 3 (IF-3)
gene2554	COG0441	Threonyl-tRNA synthetase
gene2556	COG1484	DNA replication protein
gene2557	COG3611	Replication initiation/membrane attachment protein
gene2558	COG1327	Predicted transcriptional regulator, consists of a Zn-ribbon and ATP-cone domains
gene2560	COG1586	S-adenosylmethionine decarboxylase
gene2561	COG0057	Glyceraldehyde-3-phosphate dehydrogenase/erythrose-4-phosphate dehydrogenase
gene2562	COG0237	Dephospho-CoA kinase
gene2563	COG0266	Formamidopyrimidine-DNA glycosylase
gene2564	COG0749	DNA polymerase I - 3'-5' exonuclease and polymerase domains
gene2565	COG0642	Signal transduction histidine kinase
gene2566	COG0745	Response regulators consisting of a CheY-like receiver domain and a winged-helix DNA-binding domain
gene2567	COG2030	Acyl dehydratase
gene2568	COG0039	Malate/lactate dehydrogenases
gene2569	COG0538	Isocitrate dehydrogenases
gene2570	COG0372	Citrate synthase
gene2571	COG2707	Predicted membrane protein
gene2572	COG0628	Predicted permease
gene2573	COG0469	Pyruvate kinase
gene2574	COG0205	6-phosphofructokinase
gene2575	COG0825	Acetyl-CoA carboxylase alpha subunit
gene2576	COG0777	Acetyl-CoA carboxylase beta subunit
gene2577	COG2186	Transcriptional regulators
gene2578	COG0587	DNA polymerase III, alpha subunit
gene2581	COG0618	Exopolyphosphatase-related proteins
gene2583	COG4109	Predicted transcriptional regulator containing CBS domains
gene2584	COG2220	Predicted Zn-dependent hydrolases of the beta-lactamase fold
gene2585	COG0006	Xaa-Pro aminopeptidase
gene2586	COG0686	Alanine dehydrogenase
gene2587	COG1028	Dehydrogenases with different specificities (related to short-chain alcohol dehydrogenases)
gene2589	COG0589	Universal stress protein UspA and related nucleotide-binding proteins
gene2590	COG0165	Argininosuccinate lyase
gene2591	COG0137	Argininosuccinate synthase
gene2593	COG0365	Acyl-coenzyme A synthetases/AMP-(fatty) acid ligases
gene2594	COG0521	Molybdopterin biosynthesis enzymes
gene2596	COG0282	Acetate kinase
gene2597	COG0827	Adenine-specific DNA methylase
gene2598	COG2077	Peroxiredoxin
gene2599	COG3874	Uncharacterized conserved protein
gene2601	COG1714	Predicted membrane protein/domain
gene2602	COG0616	Periplasmic serine proteases (ClpP class)
gene2603	COG0061	Predicted sugar kinase
gene2604	COG0365	Acyl-coenzyme A synthetases/AMP-(fatty) acid ligases
gene2606	COG0301	Thiamine biosynthesis ATP pyrophosphatase
gene2607	COG1104	Cysteine sulfinate desulfinase/cysteine desulfurase and related enzymes
gene2608	COG4477	Negative regulator of septation ring formation
gene2609	COG1387	Histidinol phosphatase and related hydrolases of the PHP family
gene2610	COG1956	GAF domain-containing protein
gene2611	COG2199	FOG: GGDEF domain
gene2613	COG0522	Ribosomal protein S4 and related proteins
gene2614	COG0162	Tyrosyl-tRNA synthetase
gene2616	COG0744	Membrane carboxypeptidase (penicillin-binding protein)
gene2617	COG0365	Acyl-coenzyme A synthetases/AMP-(fatty) acid ligases
gene2619	COG0517	FOG: CBS domain
gene2620	COG0123	Deacetylases, including yeast histone deacetylase and acetoin utilization protein
gene2621	COG1609	Transcriptional regulators
gene2622	COG2876	3-deoxy-D-arabino-heptulosonate 7-phosphate (DAHP) synthase
gene2626	COG0773	UDP-N-acetylmuramate-alanine ligase
gene2627	COG1674	DNA segregation ATPase FtsK/SpoIIIE and related proteins
gene2628	COG0073	EMAP domain
gene2629	COG4848	Uncharacterized protein conserved in bacteria
gene2630	COG1986	Uncharacterized conserved protein
gene2631	COG1363	Cellulase M and related proteins
gene2632	COG5584	Predicted small secreted protein
gene2633	COG0491	Zn-dependent hydrolases, including glyoxylases
gene2634	COG0220	Predicted S-adenosylmethionine-dependent methyltransferase
gene2636	COG0510	Predicted choline kinase involved in LPS biosynthesis
gene2637	COG1523	Type II secretory pathway, pullulanase PulA and related glycosidases
gene2639	COG1514	2'-5' RNA ligase
gene2640	COG0477	Permeases of the major facilitator superfamily
gene2641	COG0624	Acetylornithine deacetylase/Succinyl-diaminopimelate desuccinylase and related deacylases
gene2642	COG1349	Transcriptional regulators of sugar metabolism
gene2643	COG1187	16S rRNA uridine-516 pseudouridylate synthase and related pseudouridylate synthases
gene2645	COG2244	Membrane protein involved in the export of O-antigen and teichoic acid
gene2646	COG2081	Predicted flavoproteins
gene2648	COG3227	Zinc metalloprotease (elastase)
gene2650	COG0457	FOG: TPR repeat
gene2651	COG0607	Rhodanese-related sulfurtransferase
gene2652	COG0495	Leucyl-tRNA synthetase
gene2653	COG0477	Permeases of the major facilitator superfamily
gene2656	COG1242	Predicted Fe-S oxidoreductase
gene2657	COG0500	SAM-dependent methyltransferases
gene2659	COG0663	Carbonic anhydrases/acetyltransferases, isoleucine patch superfamily
gene2660	COG0192	S-adenosylmethionine synthetase
gene2661	COG1866	Phosphoenolpyruvate carboxykinase (ATP)
gene2663	COG3547	Transposase and inactivated derivatives
gene2667	COG0477	Permeases of the major facilitator superfamily
gene2670	COG1506	Dipeptidyl aminopeptidases/acylaminoacyl-peptidases
gene2671	COG0715	ABC-type nitrate/sulfonate/bicarbonate transport systems, periplasmic components
gene2672	COG1116	ABC-type nitrate/sulfonate/bicarbonate transport system, ATPase component
gene2673	COG0600	ABC-type nitrate/sulfonate/bicarbonate transport system, permease component
gene2674	COG0494	NTP pyrophosphohydrolases including oxidative damage repair enzymes
gene2676	COG4824	Phage-related holin (Lysis protein)
gene2677	COG0783	DNA-binding ferritin-like protein (oxidative damage protectant)
gene2678	COG1854	LuxS protein involved in autoinducer AI2 synthesis
gene2679	COG1854	LuxS protein involved in autoinducer AI2 synthesis
gene2680	COG0759	Uncharacterized conserved protein
gene2681	COG0523	Putative GTPases (G3E family)
gene2682	COG0523	Putative GTPases (G3E family)
gene2683	COG0803	ABC-type metal ion transport system, periplasmic component/surface adhesin
gene2684	COG1858	Cytochrome c peroxidase
gene2686	COG4378	Uncharacterized protein conserved in bacteria
gene2689	COG0318	Acyl-CoA synthetases (AMP-forming)/AMP-acid ligases II
gene2690	COG0447	Dihydroxynaphthoic acid synthase
gene2691	COG0596	Predicted hydrolases or acyltransferases (alpha/beta hydrolase superfamily)
gene2692	COG1165	2-succinyl-6-hydroxy-2,4-cyclohexadiene-1-carboxylate synthase
gene2693	COG1169	Isochorismate synthase
gene2694	COG1575	1,4-dihydroxy-2-naphthoate octaprenyltransferase
gene2695	COG1734	DnaK suppressor protein
gene2696	COG2013	Uncharacterized conserved protein
gene2697	COG0058	Glucan phosphorylase
gene2698	COG0297	Glycogen synthase
gene2699	COG0448	ADP-glucose pyrophosphorylase
gene2700	COG0448	ADP-glucose pyrophosphorylase
gene2701	COG0296	1,4-alpha-glucan branching enzyme
gene2702	COG1230	Co/Zn/Cd efflux system component
gene2703	COG1404	Subtilisin-like serine proteases
gene2704	COG1280	Putative threonine efflux protein
gene2706	COG1280	Putative threonine efflux protein
gene2708	COG0737	5'-nucleotidase/2',3'-cyclic phosphodiesterase and related esterases
gene2709	COG4748	Uncharacterized conserved protein
[truncated: 474 more rows]

## Sheet: Carbohydrate transport and meta
Carbohydrate transport and metabolism related COGs of G. stearothermophilus B5
Gene id	COG id	COG defination
gene0148	COG0726	Predicted xylanase/chitin deacetylase
gene0156	COG1109	Phosphomannomutase
gene0164	COG0662	Mannose-6-phosphate isomerase
gene0194	COG1940	Transcriptional regulator/sugar kinase
gene0197	COG0726	Predicted xylanase/chitin deacetylase
gene0302	COG0477	Permeases of the major facilitator superfamily
gene0339	COG1109	Phosphomannomutase
gene0352	COG0477	Permeases of the major facilitator superfamily
gene0394	COG0477	Permeases of the major facilitator superfamily
gene0399	COG0726	Predicted xylanase/chitin deacetylase
gene0429	COG0477	Permeases of the major facilitator superfamily
gene0460	COG1638	TRAP-type C4-dicarboxylate transport system, periplasmic component
gene0471	COG1109	Phosphomannomutase
gene0488	COG0366	Glycosidases
gene0490	COG0477	Permeases of the major facilitator superfamily
gene0505	COG3839	ABC-type sugar transport systems, ATPase components
gene0544	COG0537	Diadenosine tetraphosphate (Ap4A) hydrolase and other HIT family hydrolases
gene0591	COG0366	Glycosidases
gene0593	COG2182	Maltose-binding periplasmic proteins/domains
gene0594	COG1175	ABC-type sugar transport systems, permease components
gene0595	COG3833	ABC-type maltose transport systems, permease component
gene0596	COG0366	Glycosidases
gene0733	COG0061	Predicted sugar kinase
gene0742	COG0451	Nucleoside-diphosphate-sugar epimerases
gene0786	COG0662	Mannose-6-phosphate isomerase
gene0810	COG2723	Beta-glucosidase/6-phospho-beta-glucosidase/beta-galactosidase
gene0824	COG0477	Permeases of the major facilitator superfamily
gene0854	COG0477	Permeases of the major facilitator superfamily
gene0861	COG1172	Ribose/xylose/arabinose/galactoside ABC-type transport systems, permease components
gene0862	COG1129	ABC-type sugar transport system, ATPase component
gene0863	COG1879	ABC-type sugar transport system, periplasmic component
gene0868	COG1850	Ribulose 1,5-bisphosphate carboxylase, large subunit
gene0870	COG0235	Ribulose-5-phosphate 4-epimerase and related epimerases and aldolases
gene0895	COG0702	Predicted nucleoside-diphosphate-sugar epimerases
gene0907	COG1263	Phosphotransferase system IIC components, glucose/maltose/N-acetylglucosamine-specific
gene0908	COG1925	Phosphotransferase system, HPr-related proteins
gene0909	COG1080	Phosphoenolpyruvate-protein kinase (PTS system EI component in bacteria)
gene0935	COG0702	Predicted nucleoside-diphosphate-sugar epimerases
gene0986	COG0483	Archaeal fructose-1,6-bisphosphatase and related enzymes of inositol monophosphatase family
gene1090	COG0036	Pentose-5-phosphate-3-epimerase
gene1191	COG0726	Predicted xylanase/chitin deacetylase
gene1235	COG0477	Permeases of the major facilitator superfamily
gene1246	COG0697	Permeases of the drug/metabolite transporter (DMT) superfamily
gene1256	COG0021	Transketolase
gene1269	COG1440	Phosphotransferase system cellobiose-specific component IIB
gene1270	COG1455	Phosphotransferase system cellobiose-specific component IIC
gene1272	COG1447	Phosphotransferase system cellobiose-specific component IIA
gene1279	COG0697	Permeases of the drug/metabolite transporter (DMT) superfamily
gene1286	COG0580	Glycerol uptake facilitator and related permeases (Major Intrinsic Protein Family)
gene1305	COG0524	Sugar kinases, ribokinase family
gene1306	COG0524	Sugar kinases, ribokinase family
gene1324	COG0726	Predicted xylanase/chitin deacetylase
gene1409	COG3001	Fructosamine-3-kinase
gene1412	COG0697	Permeases of the drug/metabolite transporter (DMT) superfamily
gene1416	COG0477	Permeases of the major facilitator superfamily
gene1436	COG0406	Fructose-2,6-bisphosphatase
gene1453	COG0477	Permeases of the major facilitator superfamily
gene1454	COG0063	Predicted sugar kinase
gene1470	COG3594	Fucose 4-O-acetylase and related acetyltransferases
gene1486	COG3622	Hydroxypyruvate isomerase
gene1558	COG0477	Permeases of the major facilitator superfamily
gene1646	COG0366	Glycosidases
gene1647	COG1263	Phosphotransferase system IIC components, glucose/maltose/N-acetylglucosamine-specific
gene1738	COG1299	Phosphotransferase system, fructose-specific IIC component
gene1739	COG1105	Fructose-1-phosphate kinase and related fructose-6-phosphate kinase (PfkB)
gene1740	COG1349	Transcriptional regulators of sugar metabolism
gene1772	COG1070	Sugar (pentulose and hexulose) kinases
gene1773	COG2115	Xylose isomerase
gene1774	COG2017	Galactose mutarotase and related enzymes
gene1776	COG4214	ABC-type xylose transport system, permease component
gene1777	COG1129	ABC-type sugar transport system, ATPase component
gene1778	COG4213	ABC-type xylose transport system, periplasmic component
gene1790	COG0477	Permeases of the major facilitator superfamily
gene1802	COG2610	H+/gluconate symporter and related permeases
gene1803	COG1070	Sugar (pentulose and hexulose) kinases
gene1815	COG0246	Mannitol-1-phosphate/altronate dehydrogenases
gene1816	COG4668	Mannitol/fructose-specific phosphotransferase system, IIA domain
gene1818	COG2213	Phosphotransferase system, mannitol-specific IIBC component
gene1834	COG1263	Phosphotransferase system IIC components, glucose/maltose/N-acetylglucosamine-specific
gene1850	COG1653	ABC-type sugar transport system, periplasmic component
gene1851	COG0395	ABC-type sugar transport system, permease component
gene1852	COG1175	ABC-type sugar transport systems, permease components
gene1853	COG3839	ABC-type sugar transport systems, ATPase components
gene1856	COG0129	Dihydroxyacid dehydratase/phosphogluconate dehydratase
gene1893	COG0269	3-hexulose-6-phosphate synthase and related proteins
gene1951	COG1082	Sugar phosphate isomerases/epimerases
gene1953	COG4813	Trehalose utilization protein
gene1955	COG4813	Trehalose utilization protein
gene1960	COG0477	Permeases of the major facilitator superfamily
gene1962	COG0395	ABC-type sugar transport system, permease component
gene1963	COG1175	ABC-type sugar transport systems, permease components
gene1964	COG1653	ABC-type sugar transport system, periplasmic component
gene1991	COG4468	Galactose-1-phosphate uridyltransferase
gene1993	COG0153	Galactokinase
gene2026	COG1803	Methylglyoxal synthase
gene2098	COG0406	Fructose-2,6-bisphosphatase
gene2108	COG1263	Phosphotransferase system IIC components, glucose/maltose/N-acetylglucosamine-specific
gene2110	COG0363	6-phosphogluconolactonase/Glucosamine-6-phosphate isomerase/deaminase
gene2111	COG1820	N-acetylglucosamine-6-phosphate deacetylase
gene2150	COG1015	Phosphopentomutase
gene2170	COG0364	Glucose-6-phosphate 1-dehydrogenase
gene2172	COG2723	Beta-glucosidase/6-phospho-beta-glucosidase/beta-galactosidase
gene2179	COG0362	6-phosphogluconate dehydrogenase
gene2251	COG1940	Transcriptional regulator/sugar kinase
gene2271	COG1940	Transcriptional regulator/sugar kinase
gene2284	COG0477	Permeases of the major facilitator superfamily
gene2511	COG0451	Nucleoside-diphosphate-sugar epimerases
gene2548	COG1363	Cellulase M and related proteins
gene2561	COG0057	Glyceraldehyde-3-phosphate dehydrogenase/erythrose-4-phosphate dehydrogenase
gene2573	COG0469	Pyruvate kinase
gene2574	COG0205	6-phosphofructokinase
gene2603	COG0061	Predicted sugar kinase
gene2631	COG1363	Cellulase M and related proteins
gene2637	COG1523	Type II secretory pathway, pullulanase PulA and related glycosidases
gene2640	COG0477	Permeases of the major facilitator superfamily
gene2642	COG1349	Transcriptional regulators of sugar metabolism
gene2653	COG0477	Permeases of the major facilitator superfamily
gene2667	COG0477	Permeases of the major facilitator superfamily
gene2697	COG0058	Glucan phosphorylase
gene2698	COG0297	Glycogen synthase
gene2699	COG0448	ADP-glucose pyrophosphorylase
gene2700	COG0448	ADP-glucose pyrophosphorylase
gene2701	COG0296	1,4-alpha-glucan branching enzyme
gene2733	COG0697	Permeases of the drug/metabolite transporter (DMT) superfamily
gene2744	COG0166	Glucose-6-phosphate isomerase
gene2770	COG0477	Permeases of the major facilitator superfamily
gene2804	COG0647	Predicted sugar phosphatases of the HAD superfamily
gene2852	COG0469	Pyruvate kinase
gene2878	COG0148	Enolase
gene2879	COG0696	Phosphoglyceromutase
gene2880	COG0149	Triosephosphate isomerase
gene2881	COG0126	3-phosphoglycerate kinase
gene2882	COG0057	Glyceraldehyde-3-phosphate dehydrogenase/erythrose-4-phosphate dehydrogenase
gene2889	COG1925	Phosphotransferase system, HPr-related proteins
gene3002	COG0697	Permeases of the drug/metabolite transporter (DMT) superfamily
gene3004	COG0726	Predicted xylanase/chitin deacetylase
gene3007	COG0366	Glycosidases
gene3032	COG4193	Beta- N-acetylglucosaminidase
gene3051	COG0477	Permeases of the major facilitator superfamily
gene3054	COG1940	Transcriptional regulator/sugar kinase
gene3055	COG0395	ABC-type sugar transport system, permease component
gene3056	COG1175	ABC-type sugar transport systems, permease components
gene3057	COG1653	ABC-type sugar transport system, periplasmic component
gene3060	COG1879	ABC-type sugar transport system, periplasmic component
gene3063	COG1486	Alpha-galactosidases/6-phospho-beta-glucosidases, family 4 of glycosyl hydrolases
gene3065	COG2723	Beta-glucosidase/6-phospho-beta-glucosidase/beta-galactosidase
gene3077	COG1879	ABC-type sugar transport system, periplasmic component
gene3078	COG1879	ABC-type sugar transport system, periplasmic component
gene3079	COG0524	Sugar kinases, ribokinase family
gene3112	COG2152	Predicted glycosylase
gene3114	COG0395	ABC-type sugar transport system, permease component
gene3115	COG1175	ABC-type sugar transport systems, permease components
gene3116	COG1653	ABC-type sugar transport system, periplasmic component
gene3119	COG0697	Permeases of the drug/metabolite transporter (DMT) superfamily
gene3131	COG0477	Permeases of the major facilitator superfamily
gene3145	COG1312	D-mannonate dehydratase
gene3146	COG1312	D-mannonate dehydratase
gene3147	COG1904	Glucuronate isomerase
gene3149	COG0800	2-keto-3-deoxy-6-phosphogluconate aldolase
gene3150	COG1501	Alpha-glucosidases, family 31 of glycosyl hydrolases
gene3151	COG1593	TRAP-type C4-dicarboxylate transport system, large permease component
gene3152	COG3090	TRAP-type C4-dicarboxylate transport system, small permease component
gene3153	COG1638	TRAP-type C4-dicarboxylate transport system, periplasmic component
gene3154	COG0524	Sugar kinases, ribokinase family
gene3164	COG1472	Beta-glucosidase-related glycosidases
gene3169	COG1109	Phosphomannomutase
gene3185	COG0451	Nucleoside-diphosphate-sugar epimerases
gene3187	COG0451	Nucleoside-diphosphate-sugar epimerases
gene3193	COG4464	Capsular polysaccharide biosynthesis protein
gene3244	COG0698	Ribose 5-phosphate isomerase RpiB
gene3256	COG1494	Fructose-1,6-bisphosphatase/sedoheptulose 1,7-bisphosphatase and related proteins
gene3258	COG0176	Transaldolase
gene3259	COG0191	Fructose/tagatose bisphosphate aldolase
gene3307	COG0477	Permeases of the major facilitator superfamily
gene3308	COG1621	Beta-fructosidases (levanase/invertase)
gene3309	COG1263	Phosphotransferase system IIC components, glucose/maltose/N-acetylglucosamine-specific
gene3311	COG2190	Phosphotransferase system IIA components
gene3334	COG1482	Phosphomannose isomerase
gene3335	COG1929	Glycerate kinase

## Sheet: Amino acid transport and metabo
Amino acid transport and metabolism function related COGs of G. stearothermophilus B5
Gene id	COG id	COG defination
gene0024	COG1982	Arginine/lysine/ornithine decarboxylases
gene0044	COG0462	Phosphoribosylpyrophosphate synthetase
gene0065	COG0031	Cysteine synthase
gene0066	COG0147	Anthranilate/para-aminobenzoate synthases component I
gene0067	COG0512	Anthranilate/para-aminobenzoate synthases component II
gene0068	COG0115	Branched-chain amino acid aminotransferase/4-amino-4-deoxychorismate lyase
gene0079	COG3869	Arginine kinase
gene0086	COG1045	Serine acetyltransferase
gene0151	COG0010	Arginase/agmatinase/formimionoglutamate hydrolase, arginase family
gene0171	COG4992	Ornithine/acetylornithine aminotransferase
gene0233	COG1305	Transglutaminase-like enzymes, putative cysteine proteases
gene0264	COG1231	Monoamine oxidase
gene0270	COG2873	O-acetylhomoserine sulfhydrylase
gene0275	COG1174	ABC-type proline/glycine betaine transport systems, permease component
gene0276	COG1125	ABC-type proline/glycine betaine transport systems, ATPase components
gene0301	COG3191	L-aminopeptidase/D-esterase
gene0302	COG0477	Permeases of the major facilitator superfamily
gene0330	COG1115	Na+/alanine symporter
gene0332	COG3633	Na+/serine symporter
gene0348	COG0436	Aspartate/tyrosine/aromatic aminotransferase
gene0349	COG0028	Thiamine pyrophosphate-requiring enzymes [acetolactate synthase, pyruvate dehydrogenase (cytochrome), glyoxylate carboligase, phosphonopyruvate decarboxylase]
gene0351	COG1748	Saccharopine dehydrogenase and related proteins
gene0352	COG0477	Permeases of the major facilitator superfamily
gene0363	COG2986	Histidine ammonia-lyase
gene0365	COG0111	Phosphoglycerate dehydrogenase and related dehydrogenases
gene0388	COG0175	3'-phosphoadenosine 5'-phosphosulfate sulfotransferase (PAPS reductase)/FAD synthetase and related enzymes
gene0394	COG0477	Permeases of the major facilitator superfamily
gene0429	COG0477	Permeases of the major facilitator superfamily
gene0490	COG0477	Permeases of the major facilitator superfamily
gene0497	COG0665	Glycine/D-amino acid oxidases (deaminating)
gene0536	COG1932	Phosphoserine aminotransferase
gene0559	COG0115	Branched-chain amino acid aminotransferase/4-amino-4-deoxychorismate lyase
gene0560	COG1296	Predicted branched-chain amino acid permease (azaleucine resistance)
gene0588	COG0367	Asparagine synthase (glutamine-hydrolyzing)
gene0602	COG1410	Methionine synthase I, cobalamin-binding domain
gene0603	COG0685	5,10-methylenetetrahydrofolate reductase
gene0604	COG3842	ABC-type spermidine/putrescine transport systems, ATPase components
gene0605	COG1176	ABC-type spermidine/putrescine transport system, permease component I
gene0606	COG1177	ABC-type spermidine/putrescine transport system, permease component II
gene0607	COG0687	Spermidine/putrescine-binding periplasmic protein
gene0619	COG1167	Transcriptional regulators containing a DNA-binding HTH domain and an aminotransferase domain (MocR family) and their eukaryotic orthologs
gene0621	COG1280	Putative threonine efflux protein
gene0692	COG0002	Acetylglutamate semialdehyde dehydrogenase
gene0693	COG1364	N-acetylglutamate synthase (N-acetylornithine aminotransferase)
gene0694	COG0548	Acetylglutamate kinase
gene0695	COG4992	Ornithine/acetylornithine aminotransferase
gene0696	COG0505	Carbamoylphosphate synthase small subunit
gene0697	COG0458	Carbamoylphosphate synthase large subunit (split gene in MJ)
gene0698	COG0078	Ornithine carbamoyltransferase
gene0714	COG4166	ABC-type oligopeptide transport system, periplasmic component
gene0715	COG0601	ABC-type dipeptide/oligopeptide/nickel transport systems, permease components
gene0716	COG1173	ABC-type dipeptide/oligopeptide/nickel transport systems, permease components
gene0717	COG0444	ABC-type dipeptide/oligopeptide/nickel transport system, ATPase component
gene0718	COG4608	ABC-type oligopeptide transport system, ATPase component
gene0725	COG1164	Oligoendopeptidase F
gene0770	COG0626	Cystathionine beta-lyases/cystathionine gamma-synthases
gene0771	COG0626	Cystathionine beta-lyases/cystathionine gamma-synthases
gene0816	COG0367	Asparagine synthase (glutamine-hydrolyzing)
gene0824	COG0477	Permeases of the major facilitator superfamily
gene0825	COG2423	Predicted ornithine cyclodeaminase, mu-crystallin homolog
gene0850	COG0531	Amino acid transporters
gene0854	COG0477	Permeases of the major facilitator superfamily
gene0867	COG0436	Aspartate/tyrosine/aromatic aminotransferase
gene0869	COG4359	Uncharacterized conserved protein, possibly involved in methylthioadenosine recycling
gene0876	COG1506	Dipeptidyl aminopeptidases/acylaminoacyl-peptidases
gene0877	COG0531	Amino acid transporters
gene0879	COG1164	Oligoendopeptidase F
gene0952	COG0436	Aspartate/tyrosine/aromatic aminotransferase
gene0966	COG2171	Tetrahydrodipicolinate N-succinyltransferase
gene0980	COG1982	Arginine/lysine/ornithine decarboxylases
gene1066	COG0505	Carbamoylphosphate synthase small subunit
gene1067	COG0458	Carbamoylphosphate synthase large subunit (split gene in MJ)
gene1095	COG1760	L-serine deaminase
gene1096	COG1760	L-serine deaminase
gene1097	COG1760	L-serine deaminase
gene1196	COG0136	Aspartate-semialdehyde dehydrogenase
gene1197	COG0527	Aspartokinases
gene1198	COG0329	Dihydrodipicolinate synthase/N-acetylneuraminate lyase
gene1224	COG2355	Zn-dependent dipeptidase, microsomal dipeptidase homolog
gene1235	COG0477	Permeases of the major facilitator superfamily
gene1246	COG0697	Permeases of the drug/metabolite transporter (DMT) superfamily
gene1251	COG0174	Glutamine synthetase
gene1279	COG0697	Permeases of the drug/metabolite transporter (DMT) superfamily
gene1288	COG0444	ABC-type dipeptide/oligopeptide/nickel transport system, ATPase component
gene1289	COG4608	ABC-type oligopeptide transport system, ATPase component
gene1290	COG0601	ABC-type dipeptide/oligopeptide/nickel transport systems, permease components
gene1291	COG1173	ABC-type dipeptide/oligopeptide/nickel transport systems, permease components
gene1292	COG0747	ABC-type dipeptide transport system, periplasmic component
gene1294	COG0346	Lactoylglutathione lyase and related lyases
gene1297	COG0010	Arginase/agmatinase/formimionoglutamate hydrolase, arginase family
gene1299	COG2987	Urocanate hydratase
gene1321	COG0591	Na+/proline symporter
gene1325	COG0010	Arginase/agmatinase/formimionoglutamate hydrolase, arginase family
gene1360	COG0665	Glycine/D-amino acid oxidases (deaminating)
gene1361	COG1586	S-adenosylmethionine decarboxylase
gene1404	COG0069	Glutamate synthase domain 2
gene1405	COG0493	NADPH-dependent glutamate synthase beta chain and related oxidoreductases
gene1412	COG0697	Permeases of the drug/metabolite transporter (DMT) superfamily
gene1416	COG0477	Permeases of the major facilitator superfamily
gene1453	COG0477	Permeases of the major facilitator superfamily
gene1459	COG2049	Allophanate hydrolase subunit 1
gene1460	COG1984	Allophanate hydrolase subunit 2
gene1480	COG0031	Cysteine synthase
gene1501	COG2317	Zn-dependent carboxypeptidase
gene1548	COG1171	Threonine dehydratase
gene1558	COG0477	Permeases of the major facilitator superfamily
gene1594	COG0559	Branched-chain amino acid ABC-type transport system, permease components
gene1595	COG4177	ABC-type branched-chain amino acid transport system, permease component
gene1596	COG0411	ABC-type branched-chain amino acid transport systems, ATPase component
gene1612	COG1113	Gamma-aminobutyrate permease and related permeases
gene1639	COG0421	Spermidine synthase
gene1642	COG0520	Selenocysteine lyase
gene1665	COG2195	Di- and tripeptidases
gene1673	COG2755	Lysophospholipase L1 and related esterases
gene1677	COG1171	Threonine dehydratase
gene1684	COG0436	Aspartate/tyrosine/aromatic aminotransferase
gene1690	COG1897	Homoserine trans-succinylase
gene1717	COG1164	Oligoendopeptidase F
gene1789	COG3048	D-serine dehydratase
gene1790	COG0477	Permeases of the major facilitator superfamily
gene1797	COG0804	Urea amidohydrolase (urease) alpha subunit
gene1798	COG0832	Urea amidohydrolase (urease) beta subunit
gene1799	COG0831	Urea amidohydrolase (urease) gamma subunit
gene1800	COG0410	ABC-type branched-chain amino acid transport systems, ATPase component
gene1802	COG2610	H+/gluconate symporter and related permeases
gene1827	COG1126	ABC-type polar amino acid transport system, ATPase component
gene1828	COG0834	ABC-type amino acid transport/signal transduction systems, periplasmic component/domain
gene1829	COG0765	ABC-type amino acid transport system, permease component
gene1830	COG0765	ABC-type amino acid transport system, permease component
gene1844	COG2755	Lysophospholipase L1 and related esterases
gene1854	COG3104	Dipeptide/tripeptide permease
gene1856	COG0129	Dihydroxyacid dehydratase/phosphogluconate dehydratase
gene1857	COG0263	Glutamate 5-kinase
gene1858	COG0014	Gamma-glutamyl phosphate reductase
gene1864	COG0703	Shikimate kinase
gene1868	COG0710	3-dehydroquinate dehydratase
gene1900	COG0133	Tryptophan synthase beta chain
gene1914	COG0531	Amino acid transporters
gene1915	COG4302	Ethanolamine ammonia-lyase, small subunit
gene1916	COG4303	Ethanolamine ammonia-lyase, large subunit
gene1917	COG4819	Ethanolamine utilization protein, possible chaperonin protecting lyase from inhibition
gene1919	COG4819	Ethanolamine utilization protein, possible chaperonin protecting lyase from inhibition
gene1935	COG0624	Acetylornithine deacetylase/Succinyl-diaminopimelate desuccinylase and related deacylases
gene1939	COG0624	Acetylornithine deacetylase/Succinyl-diaminopimelate desuccinylase and related deacylases
gene1940	COG0624	Acetylornithine deacetylase/Succinyl-diaminopimelate desuccinylase and related deacylases
gene1960	COG0477	Permeases of the major facilitator superfamily
gene1966	COG2066	Glutaminase
gene1973	COG0346	Lactoylglutathione lyase and related lyases
gene1982	COG0591	Na+/proline symporter
gene1983	COG2309	Leucyl aminopeptidase (aminopeptidase T)
gene2015	COG0436	Aspartate/tyrosine/aromatic aminotransferase
gene2027	COG0289	Dihydrodipicolinate reductase
gene2038	COG0128	5-enolpyruvylshikimate-3-phosphate synthase
gene2039	COG0287	Prephenate dehydrogenase
gene2040	COG0079	Histidinol-phosphate/aromatic aminotransferase and cobyric acid decarboxylase
gene2041	COG0159	Tryptophan synthase alpha chain
gene2042	COG0133	Tryptophan synthase beta chain
gene2043	COG0135	Phosphoribosylanthranilate isomerase
gene2044	COG0134	Indole-3-glycerol phosphate synthase
gene2045	COG0547	Anthranilate phosphoribosyltransferase
gene2046	COG0147	Anthranilate/para-aminobenzoate synthases component I
gene2047	COG0337	3-dehydroquinate synthetase
gene2048	COG0082	Chorismate synthase
gene2074	COG0252	L-asparaginase/archaeal Glu-tRNAGln amidotransferase subunit D
gene2076	COG0334	Glutamate dehydrogenase/leucine dehydrogenase
gene2090	COG0111	Phosphoglycerate dehydrogenase and related dehydrogenases
gene2091	COG1387	Histidinol phosphatase and related hydrolases of the PHP family
gene2101	COG0079	Histidinol-phosphate/aromatic aminotransferase and cobyric acid decarboxylase
gene2135	COG0019	Diaminopimelate decarboxylase
gene2167	COG0345	Pyrroline-5-carboxylate reductase
gene2182	COG2195	Di- and tripeptidases
gene2183	COG1305	Transglutaminase-like enzymes, putative cysteine proteases
gene2185	COG0346	Lactoylglutathione lyase and related lyases
gene2197	COG1703	Putative periplasmic protein kinase ArgK and related GTPases of G3E family
gene2209	COG0334	Glutamate dehydrogenase/leucine dehydrogenase
gene2239	COG0006	Xaa-Pro aminopeptidase
gene2252	COG1003	Glycine cleavage system protein P (pyridoxal-binding), C-terminal domain
gene2253	COG0403	Glycine cleavage system protein P (pyridoxal-binding), N-terminal domain
gene2254	COG0404	Glycine cleavage system T protein (aminomethyltransferase)
gene2270	COG2866	Predicted carboxypeptidase
gene2284	COG0477	Permeases of the major facilitator superfamily
gene2343	COG0345	Pyrroline-5-carboxylate reductase
gene2360	COG0169	Shikimate 5-dehydrogenase
gene2371	COG0626	Cystathionine beta-lyases/cystathionine gamma-synthases
gene2372	COG0031	Cysteine synthase
gene2395	COG1104	Cysteine sulfinate desulfinase/cysteine desulfurase and related enzymes
gene2432	COG1104	Cysteine sulfinate desulfinase/cysteine desulfurase and related enzymes
gene2434	COG0077	Prephenate dehydratase
gene2485	COG0066	3-isopropylmalate dehydratase small subunit
gene2486	COG0065	3-isopropylmalate dehydratase large subunit
gene2487	COG0473	Isocitrate/isopropylmalate dehydrogenase
gene2488	COG0119	Isopropylmalate/homocitrate/citramalate synthases
gene2489	COG0059	Ketol-acid reductoisomerase
gene2490	COG0440	Acetolactate synthase, small (regulatory) subunit
gene2491	COG0028	Thiamine pyrophosphate-requiring enzymes [acetolactate synthase, pyruvate dehydrogenase (cytochrome), glyoxylate carboligase, phosphonopyruvate decarboxylase]
gene2492	COG0115	Branched-chain amino acid aminotransferase/4-amino-4-deoxychorismate lyase
gene2560	COG1586	S-adenosylmethionine decarboxylase
gene2585	COG0006	Xaa-Pro aminopeptidase
gene2586	COG0686	Alanine dehydrogenase
gene2590	COG0165	Argininosuccinate lyase
gene2591	COG0137	Argininosuccinate synthase
gene2607	COG1104	Cysteine sulfinate desulfinase/cysteine desulfurase and related enzymes
gene2609	COG1387	Histidinol phosphatase and related hydrolases of the PHP family
gene2622	COG2876	3-deoxy-D-arabino-heptulosonate 7-phosphate (DAHP) synthase
gene2640	COG0477	Permeases of the major facilitator superfamily
gene2641	COG0624	Acetylornithine deacetylase/Succinyl-diaminopimelate desuccinylase and related deacylases
gene2648	COG3227	Zinc metalloprotease (elastase)
gene2653	COG0477	Permeases of the major facilitator superfamily
gene2667	COG0477	Permeases of the major facilitator superfamily
gene2670	COG1506	Dipeptidyl aminopeptidases/acylaminoacyl-peptidases
gene2704	COG1280	Putative threonine efflux protein
gene2706	COG1280	Putative threonine efflux protein
gene2733	COG0697	Permeases of the drug/metabolite transporter (DMT) superfamily
gene2749	COG0436	Aspartate/tyrosine/aromatic aminotransferase
gene2752	COG1168	Bifunctional PLP-dependent enzyme with beta-cystathionase and maltose regulon repressor activities
gene2770	COG0477	Permeases of the major facilitator superfamily
gene2782	COG0260	Leucyl aminopeptidase
gene2793	COG0253	Diaminopimelate epimerase
gene2798	COG0083	Homoserine kinase
gene2799	COG0498	Threonine synthase
gene2800	COG0460	Homoserine dehydrogenase
gene2812	COG0410	ABC-type branched-chain amino acid transport systems, ATPase component
gene2813	COG0411	ABC-type branched-chain amino acid transport systems, ATPase component
gene2814	COG4177	ABC-type branched-chain amino acid transport system, permease component
gene2815	COG0559	Branched-chain amino acid ABC-type transport system, permease components
gene2816	COG0683	ABC-type branched-chain amino acid transport systems, periplasmic component
gene2828	COG0520	Selenocysteine lyase
gene2838	COG0509	Glycine cleavage system H protein (lipoate-binding)
gene2844	COG0506	Proline dehydrogenase
gene2898	COG0139	Phosphoribosyl-AMP cyclohydrolase
gene2899	COG0107	Imidazoleglycerol-phosphate synthase
gene2900	COG0106	Phosphoribosylformimino-5-aminoimidazole carboxamide ribonucleotide (ProFAR) isomerase
gene2901	COG0118	Glutamine amidotransferase
gene2902	COG0131	Imidazoleglycerol-phosphate dehydratase
gene2903	COG0141	Histidinol dehydrogenase
gene2904	COG0040	ATP phosphoribosyltransferase
gene2905	COG3705	ATP phosphoribosyltransferase involved in histidine biosynthesis
gene2958	COG3591	V8-like Glu-specific endopeptidase
gene2965	COG1104	Cysteine sulfinate desulfinase/cysteine desulfurase and related enzymes
gene3002	COG0697	Permeases of the drug/metabolite transporter (DMT) superfamily
gene3046	COG0527	Aspartokinases
gene3051	COG0477	Permeases of the major facilitator superfamily
gene3071	COG0346	Lactoylglutathione lyase and related lyases
gene3085	COG0591	Na+/proline symporter
gene3088	COG0624	Acetylornithine deacetylase/Succinyl-diaminopimelate desuccinylase and related deacylases
gene3091	COG1114	Branched-chain amino acid permeases
gene3119	COG0697	Permeases of the drug/metabolite transporter (DMT) superfamily
gene3131	COG0477	Permeases of the major facilitator superfamily
gene3134	COG1246	N-acetylglutamate synthase and related acetyltransferases
gene3208	COG0405	Gamma-glutamyltransferase
gene3209	COG4608	ABC-type oligopeptide transport system, ATPase component
gene3210	COG0444	ABC-type dipeptide/oligopeptide/nickel transport system, ATPase component
gene3211	COG0747	ABC-type dipeptide transport system, periplasmic component
gene3212	COG1173	ABC-type dipeptide/oligopeptide/nickel transport systems, permease components
gene3213	COG0601	ABC-type dipeptide/oligopeptide/nickel transport systems, permease components
gene3242	COG0112	Glycine/serine hydroxymethyltransferase
gene3277	COG0010	Arginase/agmatinase/formimionoglutamate hydrolase, arginase family
gene3278	COG0421	Spermidine synthase
gene3307	COG0477	Permeases of the major facilitator superfamily
gene3312	COG0473	Isocitrate/isopropylmalate dehydrogenase
gene3314	COG0686	Alanine dehydrogenase
gene3318	COG0591	Na+/proline symporter
gene3319	COG0834	ABC-type amino acid transport/signal transduction systems, periplasmic component/domain
gene3320	COG0765	ABC-type amino acid transport system, permease component
gene3321	COG1126	ABC-type polar amino acid transport system, ATPase component
gene3333	COG0665	Glycine/D-amino acid oxidases (deaminating)
