# Supplementary material for: Genomic and Transcriptome Analyses of a Thermophilic Bacterium Geobacillus stearothermophilus B5 Isolated from Compost Reveal Its Enzymatic Basis for Lignocellulose Degradation
Source: Microorganisms. 2020 Sep 4;8(9):1357. doi: 10.3390/microorganisms8091357 (PMC7564440; doi:10.3390/microorganisms8091357)
Supplement: Supplementary file 1 [file microorganisms-08-01357-s001.zip › Supplementary/Supplementary Table S3.xlsx]

## Sheet: Sheet1
The gene expression of CAZymes in G. stearothermophilus B5
Gene	Family	FPKM(T40)	FPKM(T60)	FPKM(T70)
gene1617	AA2	427.129	1421.47	297.395
gene0371	AA4	52.2093	1602.51	317.131
gene1490	AA4	2638.33	10732.5	2156.51
gene3066	AA4	32.011	545.32	39.433
gene0682	CBM16	8.91057	4.23758	17.2471
gene0897	CBM50	11.089	3.91261	27.681
gene1233	CBM50	281.901	161.708	735.764
gene1253	CBM50	33.1382	20.6793	109.304
gene1267	CBM50	129.238	35.1723	1011.4
gene2084	CBM50	197.432	464.745	268.979
gene2270	CBM50	68.9632	117.793	35.6818
gene2428	CBM50	38.7106	41.0142	19.8595
gene2471	CBM50	81.5363	57.6565	40.5397
gene3122	CBM50	0.361852	4.2523	1.21123
gene0913	CBM70	76.3358	320.447	49.2975
gene0631	CE1	235.198	515.422	298.507
gene0769	CE1	1655.01	3429.87	1089.68
gene0905	CE1	141.377	285.455	166.745
gene1723	CE1	61.625	110.632	70.364
gene2691	CE1	576.913	1286.71	404.5
gene0876	CE10	704.949	837.456	84.2233
gene2670	CE10	134.261	53.2859	55.0127
gene2876	CE10	128.589	745.912	144.897
gene1844	CE12	15.1635	28.7654	19.765
gene0379	CE14	755.012	1006.61	544.727
gene2025	CE14	2520.03	2504.74	2063.12
gene1673	CE3	43.764	70.654	48.854
gene0148	CE4	43.7059	15.4495	22.7743
gene0197	CE4	120.175	167.772	300.291
gene0399	CE4	7.5725	28.6618	13.1799
gene1191	CE4	2515.85	1931.21	921.881
gene1324	CE4	22.9897	17.8432	7.41116
gene3004	CE4	67.2236	189.54	91.2136
gene2871	CE7	314.326	144.177	258.643
gene2111	CE9	1310.62	5268.29	2347.66
gene0810	GH1	70.6061	100.413	97.6891
gene2172	GH1	118.152	82.4298	109.972
gene0335	GH109	65.6066	104.917	229.589
gene1775	GH109	214.143	356.81	185.531
gene1952	GH109	510.66	666.243	208.472
gene1956	GH109	85.1503	285.3	30.2999
gene3072	GH109	327.794	478.328	453.257
gene1863	GH113	21.312	35.311	30.155
gene0596	GH13	272.789	690.177	488.547
gene2637	GH13	87.3503	149.482	107.932
gene0591	GH13	481.723	485.787	232.243
gene3007	GH13	14.1371	441.8	60.2267
gene1646	GH13	3997.03	6333.46	1061.11
gene0488	GH13	75.2901	175.318	49.6714
gene0316	GH13	1.26588	2.15577	2.92494
gene1328	GH13	2.88011	35.5648	16.3497
gene3014	GH13	34.1851	84.0972	78.1228
gene2701	GH13	205.63	554.978	291.992
gene3112	GH130	5.67876	37.161	402.615
gene0015	GH18	161.726	35.481	70.7196
gene1886	GH18	8.60125	14.0716	5.19387
gene2247	GH18	65.8333	169.129	32.0369
gene0729	GH23	661.377	1639.24	1405.39
gene3164	GH3	9.33349	262.848	17.2031
gene3150	GH31	6.61989	165.167	36.0784
gene3308	GH32	20.3996	17.1762	215.038
gene3063	GH4	77.1778	445.433	175.672
gene3355	GH5	4472.06	1984.71	6208.74
gene3032	GH73	454.129	305.653	486.891
gene0182	GT12	9.06929	14.261	5.87339
gene3037	GT19	367.89	261.901	504.16
gene0774	GT2	5.05462	7.58703	7.35338
gene0958	GT2	77.322	32.8158	80.8853
gene1466	GT2	0.204764	2.29244	1.66618
gene1860	GT2	1.324	3.235	5.497
gene1896	GT2	131.296	165.764	84.4304
gene3000	GT2	236.416	116.258	426.267
gene3175	GT2	17.0187	8.44954	24.0217
gene3179	GT2	25.9448	22.2622	214.953
gene3305	GT2	311.782	363.624	954.228
gene3027	GT26	751.249	893.424	1199.84
gene0196	GT28	453.089	382.247	309.496
gene0199	GT28	329.03	225.746	766.408
gene3170	GT28	52.1887	40.4927	55.4297
gene2697	GT35	205.63	554.978	291.992
gene0739	GT4	6.08323	7.22534	5.21273
gene0741	GT4	7.94581	7.02971	13.7189
gene0747	GT4	47.7812	56.0016	41.7412
gene0775	GT4	15.8004	21.9647	24.2145
gene2024	GT4	2520.03	2504.74	2063.12
gene3026	GT4	854.853	513.979	1446.72
gene3030	GT4	380.844	256.122	744.84
gene3173	GT4	29.5943	12.9463	90.8033
gene3174	GT4	11.1288	2.71131	26.8146
gene3180	GT4	25.9448	22.2622	214.953
gene3181	GT4	99.9276	150.317	323.616
gene2698	GT5	205.63	554.978	291.992
gene2011	GT51	615.281	554.624	976.606
gene2616	GT51	608.724	692.991	364.111
gene3279	GT51	5.2626	9.48102	23.6692
gene0415	GT8	57.1277	104.691	62.8956
gene2508	GT81	732.495	408.377	680.019
gene1861	GT83	7.81911	7.85736	12.9754
gene3003	GT83	36.5857	31.8603	45.9407
gene0337	GT94	123.426	461.711	383.794
