# Supplementary material for: Genomic and Transcriptome Analyses of a Thermophilic Bacterium Geobacillus stearothermophilus B5 Isolated from Compost Reveal Its Enzymatic Basis for Lignocellulose Degradation
Source: Microorganisms. 2020 Sep 4;8(9):1357. doi: 10.3390/microorganisms8091357 (PMC7564440; doi:10.3390/microorganisms8091357)
Supplement: Supplementary file 1 [file microorganisms-08-01357-s001.zip › Supplementary/Supplementary Table S4.xlsx]

## Sheet: Sheet1
	The heat-response sensitive genes in G. stearothermophilus B5.
	Gene	FPKM(T40)	FPKM(T60)	FPKM(T70)	log2(T40/T60)	log2(T70/T60)	log2(T70/T60)	Annotation
	gene0031	2703.96	5679.92	504.858	-1.0708	-3.49192	-2.42112	hypothetical protein
	gene0035	233.178	89.2278	595.15	1.38587	2.73769	1.35182	hypothetical protein
	gene0036	233.178	89.2278	595.15	1.38587	2.73769	1.35182	glycosyl transferase family 2
	gene0057	37.4537	301.006	95.3814	-3.00661	-1.65801	1.3486	transcriptional regulator
	gene0093	47.6331	16.5132	110.698	1.52834	2.74494	1.21659	hypothetical protein
	gene0097	2895.34	418.254	1092.23	2.79128	1.38483	-1.40646	30S ribosomal protein S8
	gene0098	4290.87	818.912	1735.89	2.38949	1.0839	-1.30559	DNA-directed RNA polymerase subunit alpha
	gene0146	18.4398	48.1053	5.44219	-1.38337	-3.14394	-1.76056	50S ribosomal protein L7/L12
	gene0149	3.91076	19.6663	1.38448	-2.3302	-3.82831	-1.4981	30S ribosomal protein S3
	gene0170	707.958	6522.65	1701.45	-3.20372	-1.93869	1.26503	flagellar protein FliT
	gene0175	158.073	363.301	791.626	-1.20057	1.12365	2.32423	hypothetical protein
	gene0229	27.0413	150.44	63.8494	-2.47595	-1.23644	1.23951	metal-dependent phosphohydrolase
	gene0256	27.2114	847.971	81.652	-4.96173	-3.37645	1.58528	hypothetical protein
	gene0308	4041.81	1562.88	546.408	1.37079	-1.51616	-2.88695	Ribonuclease M5
	gene0312	17.3358	39.6869	96.4627	-1.19491	1.28131	2.47622	hypothetical protein
	gene0363	2.75568	550.844	94.2441	-7.64309	-2.54717	5.09592	hypothetical protein GARCT_03386
	gene0370	15.2213	527.081	99.5431	-5.11386	-2.40463	2.70923	glutathione ABC transporter substrate-binding protein
	gene0371	52.2093	1602.51	317.131	-4.93988	-2.33718	2.6027	beta-glucosidase
	gene0372	52.2093	1602.51	317.131	-4.93988	-2.33718	2.6027	glycosyltransferase WbuB
	gene0414	364.692	1288.19	163.623	-1.82059	-2.9769	-1.1563	N-acetylmuramoyl-L-alanine amidase CwlD
	gene0429	131.452	60.3995	22.9699	1.12193	-1.39479	-2.51672	stage II sporulation protein E
	gene0434	131.524	0	34.7068	10	10	-1.92204	hypothetical protein
	gene0461	88.694	1569.65	257.4	-4.14546	-2.60836	1.5371	transcriptional regulator
	gene0473	880.15	14631.4	2162.54	-4.05517	-2.75827	1.29691	flagellin
	gene0505	63.0614	788.299	300.516	-3.64391	-1.3913	2.25261	ADP-ribosyl- hydrolase
	gene0528	159.276	66.3234	335.193	1.26394	2.3374	1.07346	phosphopyruvate hydratase
	gene0580	6.93171	323.526	32.8447	-5.54453	-3.30015	2.24438	hypothetical protein
	gene0593	812.269	7198.32	1635.11	-3.14763	-2.13827	1.00936	proline dehydrogenase
	gene0647	136.457	674.563	65.7381	-2.30551	-3.35915	-1.05364	hypothetical protein
	gene0648	729.452	89790.6	242.792	-6.94361	-8.5307	-1.58709	50S ribosomal protein L22
	gene0649	54.8896	1314.56	17.7684	-4.5819	-6.20912	-1.62722	30S ribosomal protein S19
	gene0650	57.867	1987.51	22.9062	-5.10208	-6.43908	-1.337	type I methionyl aminopeptidase
	gene0651	79.743	2129.47	39.5956	-4.73899	-5.74901	-1.01002	ornithine--oxo-acid transaminase
	gene0656	397.159	2836.42	186.608	-2.83628	-3.92599	-1.08971	hypothetical protein AVP43_02057
	gene0675	71.0942	184.099	26.8803	-1.37268	-2.77586	-1.40318	50S ribosomal protein L6
	gene0693	10.3062	26.3648	293.165	-1.3551	3.47503	4.83013	hypothetical protein
	gene0694	16.6618	39.6017	436.646	-1.24902	3.46283	4.71185	acyl-CoA dehydrogenase
	gene0695	20.0083	89.8509	508.558	-2.16693	2.50081	4.66774	acyl-CoA dehydrogenase
	gene0696	40.4415	138.321	816.497	-1.77411	2.56143	4.33554	fructose-1,6-bisphosphatase, class II
	gene0697	40.4415	138.321	816.497	-1.77411	2.56143	4.33554	UDP-N-acetylglucosamine 1-carboxyvinyltransferase
	gene0698	40.4415	138.321	816.497	-1.77411	2.56143	4.33554	fructose-6-phosphate aldolase
	gene0708	338.852	151.131	678.791	1.16486	2.16717	1.00231	acetyl-CoA acetyltransferase
	gene0726	583.83	2310.81	157.844	-1.98478	-3.87183	-1.88705	transcription termination/antitermination protein NusG
	gene0783	32.2071	93.7351	12.9171	-1.54121	-2.85931	-1.3181	30S ribosomal protein S13
	gene0784	32.2071	93.7351	12.9171	-1.54121	-2.85931	-1.3181	30S ribosomal protein S11
	gene0796	4.55008	14.6598	61.8807	-1.6879	2.07762	3.76553	50S ribosomal protein L31
	gene0806	1401.88	2990.85	544.233	-1.09319	-2.45826	-1.36507	adenylate kinase
	gene0824	29.5645	326.318	68.5598	-3.46434	-2.25084	1.2135	MerR family transcriptional regulator
	gene0842	338.553	1083.53	53.0389	-1.67829	-4.35254	-2.67426	sporulation peptidase YabG
	gene0865	78.1118	34.094	158.815	1.19602	2.21976	1.02373	hypothetical protein AVP43_02329
	gene0867	60.4011	10.675	179.77	2.50034	4.07384	1.57351	MFS transporter
	gene0884	60.9718	232.201	2195.93	-1.92916	3.24139	5.17055	4-oxalocrotonate tautomerase family enzyme
	gene0944	2.64551	380.334	11.0169	-7.16758	-5.10948	2.0581	preprotein translocase subunit SecA
	gene0945	7.32702	1780.45	33.4011	-7.9248	-5.7362	2.1886	sugar ABC transporter substrate-binding protein
	gene0946	2.68893	978.912	24.2608	-8.508	-5.33448	3.17352	NAD(P)H-quinone oxidoreductase subunit H
	gene0947	4.56041	1607.24	22.8724	-8.46121	-6.13483	2.32637	hypothetical protein
	gene0948	20.0143	655.774	44.9131	-5.0341	-3.86799	1.16611	excinuclease ABC subunit B
	gene1057	161.537	457.735	71.141	-1.50265	-2.68576	-1.18311	tRNA pseudouridine(38-40) synthase TruA
	gene1058	161.537	457.735	71.141	-1.50265	-2.68576	-1.18311	50S ribosomal protein L13
	gene1059	161.537	457.735	71.141	-1.50265	-2.68576	-1.18311	30S ribosomal protein S9
	gene1112	110.474	50.2269	327.341	1.13717	2.70426	1.56709	acetaldehyde dehydrogenase
	gene1240	35.1515	961.404	135.354	-4.77348	-2.82841	1.94508	preprotein translocase subunit SecA
	gene1241	22.9851	1431.19	166.943	-5.96037	-3.09979	2.86058	NADH-quinone oxidoreductase subunit L
	gene1242	6.67568	496.217	65.2118	-6.21591	-2.92777	3.28815	NADH ubiquinone oxidoreductase chain A
	gene1243	6.11943	578.345	35.2381	-6.56239	-4.03672	2.52567	TRAP transporter
	gene1267	129.238	35.1723	1011.4	1.87752	4.84577	2.96825	NADH:ubiquinone oxidoreductase subunit J
	gene1269	29.6356	814.53	82.7674	-4.78056	-3.29883	1.48173	glycoside hydrolase
	gene1271	22.8469	1995.44	58.89	-6.44856	-5.08254	1.36602	amylopullulanase
	gene1272	16.1653	1666.1	33.8234	-6.68743	-5.62231	1.06512	carboxylesterase
	gene1274	8.98652	2171.73	55.7279	-7.91687	-5.2843	2.63257	hypothetical protein
	gene1278	920.906	383.605	82.2457	1.26343	-2.22161	-3.48504	hydrolase TatD
	gene1295	339.252	3807.28	1071.05	-3.48833	-1.82973	1.6586	transposase
	gene1296	100.274	1453.71	298.443	-3.85772	-2.28421	1.57351	TetR family transcriptional regulator
	gene1299	38.3619	4481.4	958.241	-6.86813	-2.22549	4.64264	TetR family transcriptional regulator
	gene1300	26.211	6872.18	716.129	-8.03445	-3.26248	4.77198	acetyl-CoA acetyltransferase
	gene1301	39.5044	950.692	133.994	-4.58889	-2.82681	1.76208	hypothetical protein
	gene1302	48.4944	1182.96	117.548	-4.60844	-3.33108	1.27736	flagellar hook-associated protein II
	gene1585	1591.45	5094.42	488.555	-1.67858	-3.38233	-1.70375	50S ribosomal protein L3
	gene1588	7.52652	1285.72	16.4533	-7.41638	-6.28806	1.12832	ATP-dependent Clp protease proteolytic subunit
	gene1589	2.82541	1552.25	10.2129	-9.10168	-7.24782	1.85386	membrane protein
	gene1590	6.10268	4050.77	26.3992	-9.37454	-7.26156	2.11298	sugar ABC transporter permease
	gene1591	6.10268	4050.77	26.3992	-9.37454	-7.26156	2.11298	spermidine/putrescine ABC transporter permease
	gene1592	1.40782	1548.42	10.0242	-10.1031	-7.27117	2.83195	membrane protein
	gene1593	1.54076	911.412	5.51178	-9.20832	-7.36944	1.83888	hypothetical protein
	gene1594	1.49414	305.195	14.8283	-7.67427	-4.36331	3.31097	ATP synthase subunit I
	gene1595	1.49414	305.195	14.8283	-7.67427	-4.36331	3.31097	hypothetical protein
	gene1620	31.7404	86.714	13.9684	-1.44994	-2.6341	-1.18415	cobalt ABC transporter permease
	gene1629	33.2457	110.904	8.28437	-1.73807	-3.74278	-2.0047	ribonuclease III
	gene1956	85.1503	285.3	30.2999	-1.7444	-3.23509	-1.4907	50S ribosomal protein L24
	gene1977	1.3879	125.809	4.6258	-6.50219	-4.76539	1.7368	pyruvate dehydrogenase (acetyl-transferring) E1 component subunit alpha
	gene1983	1842.4	6294.31	301.517	-1.77246	-4.38374	-2.61128	septation protein spoVG
	gene2181	420.112	846.627	109.855	-1.01095	-2.94613	-1.93517	hypothetical protein B4109_0104
	gene2183	32.0924	354.022	102.38	-3.46354	-1.78991	1.67363	6-phospho-beta-glucosidase
	gene2197	487.304	10510.6	2053.13	-4.43088	-2.35595	2.07493	preprotein translocase subunit SecA
	gene2198	487.304	10510.6	2053.13	-4.43088	-2.35595	2.07493	hypothetical protein AVP43_02587
	gene2199	487.304	10510.6	2053.13	-4.43088	-2.35595	2.07493	glycosidase-like protein
	gene2204	626.39	6929.44	2010.56	-3.46761	-1.78514	1.68246	2-hydroxy-acid oxidase
	gene2205	197.893	2578.7	605.063	-3.70385	-2.09149	1.61236	sugar ABC transporter permease
	gene2206	202.744	2626.37	631.972	-3.69534	-2.05514	1.6402	transposase
	gene2207	273.815	3830.94	887.419	-3.80643	-2.11001	1.69641	2-oxoisovalerate dehydrogenase
	gene2208	258.03	2701.04	910.287	-3.3879	-1.56912	1.81878	ribokinase
	gene2209	360.022	3437	1347.64	-3.25499	-1.35071	1.90428	hypothetical protein
	gene2210	176.36	1805.04	494.105	-3.35544	-1.86914	1.48629	hypothetical protein
	gene2246	952.737	2187.73	339.746	-1.19928	-2.68691	-1.48762	30S ribosomal protein S14 type Z
	gene2247	65.8333	169.129	32.0369	-1.36123	-2.40032	-1.03908	L-glutamate gamma-semialdehyde dehydrogenase
	gene2285	26847.5	145429	12997.4	-2.43746	-3.48402	-1.04656	transposase
	gene2381	317.417	151.254	685.592	1.06941	2.18038	1.11097	2,3-bisphosphoglycerate-independent phosphoglycerate mutase
	gene2382	317.417	151.254	685.592	1.06941	2.18038	1.11097	triose-phosphate isomerase
	gene2492	536.612	100.406	1179.73	2.41803	3.55454	1.13651	hypothetical protein
	gene2521	388.35	13246.8	1203.43	-5.09214	-3.46042	1.63172	ABC transporter substrate-binding protein
	gene2522	409.356	12119.7	1208.11	-4.88785	-3.32653	1.56132	aldehyde dehydrogenase
	gene2523	218.902	3469.59	575.947	-3.98641	-2.59076	1.39565	alkaline serine protease
	gene2524	2006.59	5407.51	798.168	-1.43022	-2.7602	-1.32998	translation initiation factor IF-1
	gene2525	33.5101	1077.94	92.6384	-5.00754	-3.54052	1.46701	N-acetylmuramoyl-L-alanine amidase
	gene2567	17.7306	6029.51	465.538	-8.40966	-3.69507	4.71459	putative 3-hydroxybutyryl-CoA dehydrogenase
	gene2570	795.413	7817.39	1633.57	-3.29691	-2.25866	1.03825	SsrA-binding protein
	gene2589	1965.31	20228.6	4822.02	-3.36357	-2.06869	1.29488	glutamyl endopeptidase
	gene2591	35.6531	160.292	476.228	-2.1686	1.57095	3.73955	hypothetical protein
	gene2598	2826.47	10231.7	1088.97	-1.85597	-3.23201	-1.37604	50S ribosomal protein L30
	gene2617	173.468	13322.7	582.277	-6.26307	-4.51604	1.74704	dihydrolipoyllysine-residue acetyltransferase component
	gene2653	368.203	116.355	53.9493	1.66197	-1.10886	-2.77083	16S rRNA (adenine(1518)-N(6)/adenine(1519)-N(6))-dimethyltransferase
	gene2661	62.9966	12356.6	1489.03	-7.61579	-3.05284	4.56296	methylmalonyl-CoA mutase
	gene2712	23.9932	60.4623	10.9755	-1.33341	-2.46175	-1.12834	ATP-binding protein
	gene2728	8.13631	55.1177	20.8339	-2.76007	-1.40358	1.35649	polysaccharide deacetylase
	gene2731	49.7219	176.438	2.86476	-1.82721	-5.9446	-4.1174	transition state regulator Abh
	gene2735	118.298	22.7558	47.9976	2.37812	1.07673	-1.30139	50S ribosomal protein L17
	gene2782	388.94	1052.3	106.926	-1.43593	-3.29886	-1.86293	50S ribosomal protein L10
	gene2832	716.93	136.131	338.231	2.39684	1.31301	-1.08382	glutamine--fructose-6-phosphate aminotransferase
	gene2833	716.93	136.131	338.231	2.39684	1.31301	-1.08382	tryptophan--tRNA ligase
	gene2844	133.246	1685.79	680.109	-3.66126	-1.30959	2.35167	mannonate dehydratase
	gene2853	3407.53	14697.8	1295.72	-2.1088	-3.50377	-1.39497	30S ribosomal protein S5
	gene2918	55.3803	455.897	112.167	-3.04126	-2.02306	1.0182	hypothetical protein B23_0743
	gene2958	1.35604	11.141	2.72944	-3.03841	-2.0292	1.00921	3-hydroxyacyl-CoA dehydrogenase
	gene2974	17437.8	56471.3	7449.79	-1.6953	-2.92225	-1.22695	energy-coupling factor transporter ATPase
	gene2994	157.027	60.663	339.36	1.37212	2.48393	1.1118	phosphoglycerate kinase
	gene2999	23.1507	70.6676	143.754	-1.60999	1.02448	2.63447	hypothetical protein
	gene3007	14.1371	441.8	60.2267	-4.96584	-2.87492	2.09092	hypothetical protein
	gene3033	158.75	631.191	8.55605	-1.99132	-6.20499	-4.21367	nucleoid-associated protein, YbaB/EbfC family
	gene3055	11.3181	4964.73	765.877	-8.77694	-2.69653	6.08041	phosphate acetyltransferase
	gene3056	11.3181	4964.73	765.877	-8.77694	-2.69653	6.08041	heme-binding protein
	gene3057	26.3539	20344.4	2021.47	-9.5924	-3.33116	6.26124	hypothetical protein
	gene3063	77.1778	445.433	175.672	-2.52895	-1.34232	1.18663	signal protein PDZ
	gene3067	8.02502	690.739	21.0457	-6.42749	-5.03654	1.39095	peptidase S8/S53 subtilisin kexin sedolisin
	gene3068	6.5979	489.2	23.6952	-6.21227	-4.36776	1.84452	sodium:solute symporter
	gene3069	1.15266	109.204	7.95486	-6.56591	-3.77905	2.78687	peptidase M23
	gene3111	5.67876	37.161	402.615	-2.71014	3.43754	6.14768	sodium:proline symporter
	gene3112	5.67876	37.161	402.615	-2.71014	3.43754	6.14768	basic amino acid ABC transporter substrate-binding protein
	gene3113	2.55878	17.0456	371.999	-2.73587	4.44783	7.1837	glycerate kinase
	gene3114	2.33081	47.5543	398.933	-4.35067	3.0685	7.41917	Ribosomal protein S18
	gene3115	2.33081	47.5543	398.933	-4.35067	3.0685	7.41917	30S ribosomal protein S6
	gene3116	5.45519	132.201	648.225	-4.59896	2.29376	6.89272	IS4 family transposase
	gene3127	16.1019	82.4813	37.5056	-2.35684	-1.13696	1.21988	ribosomal subunit interface protein
	gene3138	25.84	83.8617	10.6624	-1.69841	-2.97548	-1.27707	energy-coupling factor transporter ATPase
	gene3146	14.0784	156.465	52.0754	-3.47428	-1.58717	1.88712	N-acyl-L-amino acid amidohydrolase
	gene3150	6.61989	165.167	36.0784	-4.64097	-2.19472	2.44626	alpha-glucosidase
	gene3151	7.34993	104.48	25.9691	-3.82935	-2.00836	1.82099	LacI family transcriptional regulator
	gene3152	1.81262	38.9883	10.7532	-4.42689	-1.85828	2.56862	LacI family transcriptional regulator
	gene3153	6.35221	202.254	36.3881	-4.99277	-2.47463	2.51814	C4-dicarboxylate ABC transporter
	gene3173	29.5943	12.9463	90.8033	1.19278	2.8102	1.61743	Trehalose transport system permease protein SugA
	gene3174	11.1288	2.71131	26.8146	2.03724	3.30596	1.26872	flagellar protein FliS
	gene3257	941.776	2345.38	431.174	-1.31637	-2.44348	-1.12711	hypothetical protein
	gene3258	2829.76	5683.3	1358.27	-1.00605	-2.06496	-1.05891	cupin
	gene3264	66.4928	11211.1	587.332	-7.39751	-4.25461	3.14291	NADH-quinone oxidoreductase subunit I
	gene3265	45.7563	7872.6	439.836	-7.42673	-4.1618	3.26492	NADH dehydrogenase
	gene3266	47.3187	8503.42	339.878	-7.48949	-4.64495	2.84453	NADH-quinone oxidoreductase subunit N
	gene3267	90.8686	15932.9	657.587	-7.45401	-4.59868	2.85533	NADH:ubiquinone oxidoreductase subunit M
	gene3268	81.4929	10259.6	757.612	-6.97608	-3.75937	3.21671	NADH dehydrogenase
	gene3269	55.0523	5884.15	419.078	-6.73989	-3.81154	2.92834	NADH-quinone oxidoreductase subunit K
	gene3276	13.4365	46.2071	121.07	-1.78196	1.38965	3.17161	NADH-quinone oxidoreductase subunit H
	gene3319	147.298	640.712	1566.74	-2.12094	1.29002	3.41096	serine hydroxymethyltransferase
	gene3328	60.9488	29.1852	13.3073	1.06236	-1.13302	-2.19538	Serine/threonine-protein kinase Pkn1
