# Supplementary material for: Genomic and Transcriptome Analyses of a Thermophilic Bacterium Geobacillus stearothermophilus B5 Isolated from Compost Reveal Its Enzymatic Basis for Lignocellulose Degradation
Source: Microorganisms. 2020 Sep 4;8(9):1357. doi: 10.3390/microorganisms8091357 (PMC7564440; doi:10.3390/microorganisms8091357)
Supplement: Supplementary file 1 [file microorganisms-08-01357-s001.zip › Supplementary/Supplementary Table S5.xlsx]

## Sheet: T40 vs T60
The significant differentially expressed genes between T40 and T60
Gene	FPKM(T40)	FPKM(T60)	log2(T40/T60)	Q-value	Significant	Annotation
gene0001	143.317	293.256	-1.03295	0.00600764	Yes	chromosomal replication initiation protein DnaA
gene0009	16.5409	4.37923	1.91729	0.000667448	Yes	hypothetical protein
gene0015	161.726	35.481	2.18843	0.000245854	Yes	spore gernimation protein
gene0018	263.865	637.667	-1.273	0.000858781	Yes	nucleoid-associated protein, YbaB/EbfC family
gene0020	97.5142	253.894	-1.38054	0.0085246	Yes	hypothetical protein
gene0031	2703.96	5679.92	-1.0708	0.00368562	Yes	transition state regulator Abh
gene0032	245.21	671.493	-1.45335	0.000245854	Yes	methionine--tRNA ligase
gene0033	3225.21	268.723	3.5852	0.000245854	Yes	hydrolase TatD
gene0035	233.178	89.2278	1.38587	0.000465337	Yes	Ribonuclease M5
gene0036	233.178	89.2278	1.38587	0.000465337	Yes	16S rRNA (adenine(1518)-N(6)/adenine(1519)-N(6))-dimethyltransferase
gene0037	142.409	47.9368	1.57083	0.000245854	Yes	sporulation peptidase YabG
gene0039	406.668	173.389	1.22984	0.000465337	Yes	4-(cytidine 5'-diphospho)-2-C-methyl-D-erythritol kinase
gene0042	7796	22741.1	-1.5445	0.000245854	Yes	septation protein spoVG
gene0053	266.855	1064.66	-1.99626	0.000245854	Yes	hypothetical protein B4109_0058
gene0054	266.855	1064.66	-1.99626	0.000245854	Yes	spore cortex biosynthesis protein YabQ
gene0057	37.4537	301.006	-3.00661	0.000245854	Yes	stage II sporulation protein E
gene0058	67.8935	525.094	-2.95123	0.000245854	Yes	hypothetical protein
gene0059	67.8935	525.094	-2.95123	0.000245854	Yes	Serine/threonine-protein kinase Pkn1
gene0060	251.352	675.843	-1.42698	0.000245854	Yes	tRNA(Ile)-lysidine synthetase
gene0063	456.534	972.673	-1.09123	0.003239	Yes	type III pantothenate kinase
gene0064	456.534	972.673	-1.09123	0.003239	Yes	33 kDa chaperonin
gene0066	414.899	885.847	-1.0943	0.00227074	Yes	Aminodeoxychorismate synthase component 1
gene0067	563.2	1157.97	-1.03988	0.00600764	Yes	Aminodeoxychorismate/anthranilate synthase component 2
gene0077	171.058	602.029	-1.81535	0.000245854	Yes	CtsR family transcriptional regulator
gene0078	488.393	1164.14	-1.25315	0.000245854	Yes	hypothetical protein
gene0082	349.932	1208.8	-1.78843	0.000245854	Yes	PIN/TRAM domain-containing protein
gene0088	543.947	1922.58	-1.82151	0.000245854	Yes	ribonuclease III
gene0089	543.947	1922.58	-1.82151	0.000245854	Yes	hypothetical protein B4109_0104
gene0090	137.503	382.992	-1.47785	0.000245854	Yes	hypothetical protein
gene0091	111.511	310.604	-1.47789	0.000245854	Yes	RNA polymerase factor sigma-70
gene0093	47.6331	16.5132	1.52834	0.00105065	Yes	transcription termination/antitermination protein NusG
gene0097	2895.34	418.254	2.79128	0.000245854	Yes	50S ribosomal protein L10
gene0098	4290.87	818.912	2.38949	0.000245854	Yes	50S ribosomal protein L7/L12
gene0099	258.418	71.867	1.84631	0.000245854	Yes	Ribosomal RNA small subunit methyltransferase C
gene0108	3807.54	1407.8	1.43542	0.000245854	Yes	50S ribosomal protein L3
gene0112	6031.4	2821.61	1.09597	0.003239	Yes	30S ribosomal protein S19
gene0113	6947.85	1882.61	1.88383	0.000245854	Yes	50S ribosomal protein L22
gene0114	5819.69	2213.92	1.39434	0.000465337	Yes	30S ribosomal protein S3
gene0119	5152.32	2203.02	1.22574	0.000858781	Yes	50S ribosomal protein L24
gene0121	6199.87	2750.94	1.17231	0.00813055	Yes	30S ribosomal protein S14 type Z
gene0122	2386.11	929.559	1.36004	0.000245854	Yes	30S ribosomal protein S8
gene0123	2954.46	932.036	1.66444	0.000245854	Yes	50S ribosomal protein L6
gene0124	4536.05	2059.07	1.13944	0.00353628	Yes	50S ribosomal protein L18
gene0125	2382	630.969	1.91653	0.000245854	Yes	30S ribosomal protein S5
gene0126	9112.48	3557.62	1.35693	0.000245854	Yes	50S ribosomal protein L30
gene0127	5904.22	2038.64	1.53414	0.00397583	Yes	50S ribosomal protein L15
gene0128	5904.22	2038.64	1.53414	0.00397583	Yes	preprotein translocase subunit SecY
gene0129	4800.2	1349.92	1.83022	0.000245854	Yes	adenylate kinase
gene0130	4800.2	1349.92	1.83022	0.000245854	Yes	type I methionyl aminopeptidase
gene0131	3336.68	1138.78	1.55092	0.000245854	Yes	translation initiation factor IF-1
gene0133	5504.13	1843.33	1.5782	0.000245854	Yes	30S ribosomal protein S13
gene0134	3218.79	1049.71	1.61653	0.000245854	Yes	30S ribosomal protein S11
gene0135	3190.5	976.338	1.70833	0.000245854	Yes	DNA-directed RNA polymerase subunit alpha
gene0136	13347	4624.59	1.52912	0.000245854	Yes	50S ribosomal protein L17
gene0137	2024.7	517.69	1.96755	0.000245854	Yes	energy-coupling factor transporter ATPase
gene0138	2024.7	517.69	1.96755	0.000245854	Yes	energy-coupling factor transporter ATPase
gene0139	2024.7	517.69	1.96755	0.000245854	Yes	cobalt ABC transporter permease
gene0140	755.187	261.107	1.53219	0.000245854	Yes	tRNA pseudouridine(38-40) synthase TruA
gene0141	4136.72	526.356	2.97438	0.000245854	Yes	50S ribosomal protein L13
gene0142	1702.24	412.669	2.04438	0.000245854	Yes	30S ribosomal protein S9
gene0143	37.4931	11.7597	1.67277	0.003239	Yes	hypothetical protein
gene0144	45.235	13.217	1.77504	0.000245854	Yes	N-acetylmuramoyl-L-alanine amidase CwlD
gene0145	885.034	1827.23	-1.04585	0.00789523	Yes	ATP-binding protein
gene0146	18.4398	48.1053	-1.38337	0.000245854	Yes	hypothetical protein
gene0148	43.7059	15.4495	1.50027	0.000245854	Yes	polysaccharide deacetylase family sporulation protein PdaB
gene0149	3.91076	19.6663	-2.3302	0.000245854	Yes	hypothetical protein AVP43_02057
gene0151	85.0794	1999.36	-4.55458	0.000245854	Yes	arginase
gene0157	1235.83	29091.3	-4.55704	0.000245854	Yes	glutamine--fructose-6-phosphate aminotransferase
gene0160	22.2945	4.86207	2.19705	0.00801864	Yes	tryptophan--tRNA ligase
gene0164	159.848	503.858	-1.65632	0.000245854	Yes	cupin
gene0165	159.848	503.858	-1.65632	0.000245854	Yes	hypothetical protein
gene0167	169.578	409.257	-1.27106	0.000465337	Yes	deoxyribonuclease
gene0168	222.674	816.114	-1.87384	0.000245854	Yes	sigma-54-dependent Fis family transcriptional regulator
gene0169	176.043	771.29	-2.13135	0.000245854	Yes	transposase
gene0170	707.958	6522.65	-3.20372	0.000245854	Yes	L-glutamate gamma-semialdehyde dehydrogenase
gene0171	509.124	3721.31	-2.86972	0.000245854	Yes	ornithine--oxo-acid transaminase
gene0175	158.073	363.301	-1.20057	0.00158199	Yes	hydroxamate siderophore ABC transporter ferrichrome-binding protein
gene0176	214.244	454.932	-1.0864	0.0038384	Yes	hydroxamate siderophore ABC transporter ATP-binding protein
gene0181	65.6388	27.3954	1.26062	0.00441083	Yes	MazF family transcriptional regulator
gene0204	2444.52	790.071	1.6295	0.000245854	Yes	DEAD/DEAH box helicase
gene0205	366.272	71.7242	2.35238	0.000245854	Yes	rhomboid family intramembrane serine protease
gene0206	132.161	32.8379	2.00886	0.000245854	Yes	holo-ACP synthase
gene0207	160.771	54.8616	1.55114	0.000245854	Yes	sporulation protein
gene0228	332.725	74.6305	2.15649	0.000245854	Yes	hypothetical protein
gene0229	27.0413	150.44	-2.47595	0.000245854	Yes	fumarate hydratase, class II
gene0230	4.35828	17.0964	-1.97186	0.000245854	Yes	iron transporter
gene0231	78.3603	324.685	-2.05085	0.000245854	Yes	ATPase AAA
gene0232	168.787	738.694	-2.12977	0.000245854	Yes	cytosolic protein
gene0233	168.787	738.694	-2.12977	0.000245854	Yes	transglutaminase
gene0256	27.2114	847.971	-4.96173	0.000245854	Yes	adenine deaminase
gene0257	188.341	1115.74	-2.56658	0.000245854	Yes	lipoprotein YerB
gene0258	449.233	3685.96	-3.0365	0.000245854	Yes	hypothetical protein
gene0259	72.6018	166.854	-1.20051	0.00140533	Yes	geranylgeranylglyceryl/heptaprenylglyceryl phosphate synthase
gene0267	828.134	193.606	2.09674	0.000245854	Yes	glutamyl-tRNA amidotransferase subunit C
gene0270	279.278	750.905	-1.42693	0.000245854	Yes	O-acetylhomoserine aminocarboxypropyltransferase
gene0271	44.0519	272.659	-2.62982	0.000245854	Yes	NADH dehydrogenase
gene0272	44.0519	272.659	-2.62982	0.000245854	Yes	hypothetical protein
gene0273	44.0519	272.659	-2.62982	0.000245854	Yes	hypothetical protein
gene0274	99.4057	275.922	-1.47286	0.000245854	Yes	heme ABC exporter ATP-binding protein CcmA
gene0275	1315.23	395.706	1.73281	0.000245854	Yes	glycine/betaine ABC transporter
gene0276	1284.25	557.616	1.20358	0.00123168	Yes	glycine/betaine ABC transporter ATP-binding protein
gene0278	727.763	1955.88	-1.42628	0.000245854	Yes	coiled-coil protein
gene0280	746.624	2037.52	-1.44836	0.00397583	Yes	cytosolic protein
gene0281	746.624	2037.52	-1.44836	0.00397583	Yes	ATPase
gene0282	746.624	2037.52	-1.44836	0.00397583	Yes	topoisomerase IV
gene0290	30.9863	97.0173	-1.64661	0.0027764	Yes	CRISPR-associated protein Cas2
gene0295	162.574	670.966	-2.04514	0.000245854	Yes	type II CRISPR RNA-guided endonuclease Cas9
gene0296	155.211	361.692	-1.22053	0.00123168	Yes	transposase
gene0298	117.934	267.553	-1.18185	0.0019261	Yes	transposase
gene0299	433.519	1514.42	-1.8046	0.000245854	Yes	hypothetical protein
gene0300	60.524	201.746	-1.73696	0.000245854	Yes	CRISPR-associated endoribonuclease Cas6
gene0301	105.498	243.401	-1.20612	0.00105065	Yes	D-aminopeptidase
gene0303	83.2258	238.62	-1.51961	0.000245854	Yes	phage-shock protein
gene0304	83.2258	238.62	-1.51961	0.000245854	Yes	hypothetical protein
gene0307	3379.28	775.373	2.12375	0.000245854	Yes	membrane protein
gene0308	4041.81	1562.88	1.37079	0.000245854	Yes	TetR family transcriptional regulator
gene0312	17.3358	39.6869	-1.19491	0.00105065	Yes	peptidase S1
gene0317	155.979	412.722	-1.40382	0.000465337	Yes	hypothetical protein I656_01788
gene0318	155.979	412.722	-1.40382	0.000465337	Yes	membrane protein
gene0319	69.8007	179.627	-1.36369	0.000667448	Yes	transposase
gene0320	127.944	289.095	-1.17603	0.00158199	Yes	hypothetical protein
gene0321	857.693	2240.75	-1.38545	0.000245854	Yes	flotillin
gene0323	118.398	270.718	-1.19315	0.000858781	Yes	23S rRNA (uracil-5-)-methyltransferase RumA
gene0325	52.8044	119.284	-1.17567	0.00105065	Yes	DNA methyltransferase
gene0326	52.8044	119.284	-1.17567	0.00105065	Yes	hypothetical protein
gene0327	38.5491	122.106	-1.66337	0.000245854	Yes	DEAD/DEAH box helicase
gene0330	12.5288	52.6707	-2.07175	0.000245854	Yes	sodium:alanine symporter
gene0336	123.426	461.711	-1.90334	0.000245854	Yes	mannose-1-phosphate guanylyltransferase
gene0337	123.426	461.711	-1.90334	0.000245854	Yes	glycosyl transferase family 1
gene0338	123.426	461.711	-1.90334	0.000245854	Yes	six-hairpin glycosidase
gene0339	123.426	461.711	-1.90334	0.000245854	Yes	phosphomannomutase
gene0341	32.9996	134.235	-2.02424	0.000245854	Yes	anti-sigma factor antagonist
gene0342	39.7059	100.889	-1.34534	0.000245854	Yes	histidine kinase
gene0343	48.438	105.68	-1.12549	0.00105065	Yes	histidine kinase
gene0346	82.6639	263.382	-1.67183	0.000245854	Yes	chemotaxis protein
gene0347	340.414	103.684	1.7151	0.000245854	Yes	phosphomethylpyrimidine synthase ThiC
gene0351	42.7106	92.6868	-1.11777	0.00428614	Yes	saccharopine dehydrogenase
gene0360	8161.99	1197	2.7695	0.000245854	Yes	hypothetical protein
gene0361	1743.12	258.402	2.75398	0.000245854	Yes	membrane protein
gene0362	147.925	715.999	-2.27509	0.000245854	Yes	antitermination protein
gene0363	2.75568	550.844	-7.64309	0.000245854	Yes	histidine ammonia-lyase
gene0366	1311.35	4469.56	-1.76908	0.00865461	Yes	lactate utilization protein C
gene0367	1311.35	4469.56	-1.76908	0.00865461	Yes	iron-sulfur cluster-binding protein
gene0368	389.585	1136.38	-1.54444	0.00428614	Yes	Fe-S oxidoreductase
gene0370	15.2213	527.081	-5.11386	0.000245854	Yes	lactate permease
gene0371	52.2093	1602.51	-4.93988	0.000245854	Yes	putative FAD-linked oxidoreductase
gene0372	52.2093	1602.51	-4.93988	0.000245854	Yes	glycolate oxidase
gene0373	24.3868	96.1474	-1.97915	0.000245854	Yes	rod shape-determining protein
gene0383	1176.38	574.74	1.03337	0.0033881	Yes	Sirohydrochlorin ferrochelatase
gene0384	1041.45	451.816	1.20479	0.000667448	Yes	uroporphyrin-III methyltransferase
gene0385	1529.73	411.724	1.89353	0.000245854	Yes	adenylyl-sulfate kinase
gene0386	1503.27	424.105	1.82561	0.000245854	Yes	Sulfate adenylyltransferase, dissimilatory-type
gene0387	495.101	187.175	1.40334	0.000245854	Yes	anion permease
gene0388	611.229	249.649	1.29181	0.0038384	Yes	Phosphoadenylyl-sulfate reductase
gene0390	45.2572	92.4319	-1.03024	0.00657905	Yes	protein-tyrosine-phosphatase
gene0391	80.8664	218.344	-1.43299	0.000245854	Yes	ribonuclease
gene0398	627.584	2097.28	-1.74064	0.000245854	Yes	fumarate hydratase
gene0399	7.5725	28.6618	-1.92029	0.000245854	Yes	delta-lactam-biosynthetic de-N-acetylase
gene0406	137.438	289.505	-1.07481	0.00293553	Yes	ABC transporter ATPase
gene0413	45.196	112.01	-1.30936	0.000667448	Yes	CoA transferase
gene0414	364.692	1288.19	-1.82059	0.000245854	Yes	penicillin-binding protein
gene0425	4094.93	352.976	3.5362	0.000245854	Yes	hypothetical protein
gene0426	4094.93	352.976	3.5362	0.000245854	Yes	formate dehydrogenase subunit alpha
gene0428	153.174	23.4984	2.70454	0.000245854	Yes	formate dehydrogenase accessory protein FdhD
gene0429	131.452	60.3995	1.12193	0.00123168	Yes	MFS transporter
gene0434	131.524	0	10	0.000245854	Yes	hypothetical protein
gene0436	131.752	44.1393	1.57769	0.000245854	Yes	membrane protein
gene0441	62.006	19.0967	1.69908	0.000245854	Yes	ABC transporter permease
gene0442	81.8789	238.337	-1.54144	0.000245854	Yes	L-lactate dehydrogenase
gene0443	52.1979	142.061	-1.44445	0.000245854	Yes	protein lctB
gene0456	51.4202	152.873	-1.57193	0.000245854	Yes	sporulation protein YhbH
gene0457	1048.59	3204.38	-1.61159	0.000245854	Yes	hypothetical protein
gene0461	88.694	1569.65	-4.14546	0.000245854	Yes	glutamate/aspartate:proton symporter GltP
gene0463	533.872	1087.27	-1.02614	0.00308401	Yes	peptidase
gene0473	880.15	14631.4	-4.05517	0.000245854	Yes	hypothetical protein
gene0474	137.122	383.259	-1.48286	0.000245854	Yes	alkaline phosphatase
gene0475	15.9911	53.4564	-1.74109	0.000245854	Yes	stage V sporulation protein R
gene0479	279.861	92.1453	1.60273	0.000245854	Yes	hypothetical protein
gene0481	40.0613	129.165	-1.68893	0.0019261	Yes	DUF1232 domain-containing protein
gene0485	160.789	1914.04	-3.57338	0.000245854	Yes	carbon starvation protein A
gene0486	160.789	1914.04	-3.57338	0.000245854	Yes	DUF466 domain-containing protein
gene0487	160.789	1914.04	-3.57338	0.000245854	Yes	2-dehydropantoate 2-reductase
gene0488	75.2901	175.318	-1.21944	0.000667448	Yes	alpha-glucosidase
gene0489	214.68	430.156	-1.00267	0.00671528	Yes	Putative metal-dependent hydrolase YfiT
gene0492	15.4129	46.7489	-1.60079	0.000667448	Yes	thiaminase II
gene0499	699.898	1557.17	-1.15371	0.00105065	Yes	thiazole synthase
gene0500	699.898	1557.17	-1.15371	0.00105065	Yes	thiamine biosynthesis protein MoeB
gene0501	699.898	1557.17	-1.15371	0.00105065	Yes	hypothetical protein GARCT_00601
gene0502	363.166	755.796	-1.05737	0.00470524	Yes	hypothetical protein
gene0504	20.8793	203.007	-3.28138	0.000245854	Yes	hypothetical protein
gene0505	63.0614	788.299	-3.64391	0.000245854	Yes	ABC transporter ATP-binding protein
gene0513	62.0784	20.7262	1.58264	0.000245854	Yes	hypothetical protein
gene0514	307.881	111.307	1.46783	0.000245854	Yes	hypothetical protein
gene0516	56.5428	197.34	-1.80327	0.00243921	Yes	hypothetical protein
gene0517	56.5428	197.34	-1.80327	0.00243921	Yes	transposase
gene0521	2.32094	13.9351	-2.58594	0.00441083	Yes	hypothetical protein
gene0526	31.9917	386.43	-3.59444	0.000245854	Yes	radical SAM protein
gene0528	159.276	66.3234	1.26394	0.000245854	Yes	coproporphyrinogen III oxidase
gene0529	3134.03	6348.95	-1.0185	0.00957041	Yes	hypothetical protein
gene0532	366.322	1456.01	-1.99084	0.000245854	Yes	transposase
gene0536	386.732	124.231	1.63831	0.00662548	Yes	Phosphoserine aminotransferase
gene0544	259.054	891.618	-1.78317	0.000245854	Yes	protein hit
gene0547	63.4998	21.9142	1.53489	0.000245854	Yes	hypothetical protein
gene0555	35.9705	1306.79	-5.18307	0.000245854	Yes	long-chain-fatty-acid--CoA ligase
gene0556	28.8631	317.369	-3.45886	0.000245854	Yes	ABC transporter substrate-binding protein
gene0557	163.456	1394.17	-3.09243	0.000245854	Yes	ABC transporter permease
gene0558	163.456	1394.17	-3.09243	0.000245854	Yes	ABC transporter ATP-binding protein
gene0562	81.8095	372.037	-2.18511	0.000245854	Yes	electron transporter SenC
gene0563	191.446	2306.82	-3.5909	0.000245854	Yes	isocitrate lyase
gene0565	82.3075	554.873	-2.75306	0.000245854	Yes	competence protein ComK
gene0566	140.1	475.738	-1.76371	0.000245854	Yes	TVP38/TMEM64 family protein
gene0567	140.1	475.738	-1.76371	0.000245854	Yes	signal peptidase I
gene0570	1006.47	2843.13	-1.49818	0.00123168	Yes	exonuclease sbcCD subunit D
gene0571	1006.47	2843.13	-1.49818	0.00123168	Yes	chromosome segregation protein SMC
gene0580	6.93171	323.526	-5.54453	0.000245854	Yes	AMP-dependent synthetase
gene0581	50.3158	106.062	-1.07582	0.00353628	Yes	hypothetical protein
gene0583	165.36	368.885	-1.15756	0.00260896	Yes	hypothetical protein
gene0588	17.6692	6.50617	1.44136	0.000245854	Yes	asparagine synthase (glutamine-hydrolyzing)
gene0593	812.269	7198.32	-3.14763	0.000245854	Yes	ABC transporter substrate-binding protein
gene0594	425.543	1222.1	-1.52199	0.000245854	Yes	sugar ABC transporter permease
gene0595	425.543	1222.1	-1.52199	0.000245854	Yes	arabinogalactan ABC transporter permease
gene0596	272.789	690.177	-1.33918	0.000667448	Yes	alpha-amlyase
gene0597	338.676	1386.13	-2.03308	0.000245854	Yes	LacI family transcriptional regulator
gene0604	690.581	240.083	1.52428	0.000245854	Yes	spermidine/putrescine ABC transporter ATP-binding protein
gene0605	690.581	240.083	1.52428	0.000245854	Yes	spermidine/putrescine ABC transporter permease
gene0606	690.581	240.083	1.52428	0.000245854	Yes	spermidine/purescine ABC transporter permease
gene0607	520.053	244.851	1.08675	0.0019261	Yes	spermidine/putrescine ABC transporter substrate-binding protein
gene0608	86.5397	34.6316	1.32127	0.00776408	Yes	hypothetical protein GARCT_00718
gene0612	12.6277	25.8908	-1.03585	0.00499649	Yes	transposase
gene0614	15.5636	37.3235	-1.26191	0.000667448	Yes	IS110 family transposase, partial
gene0617	34.6275	16.2961	1.08739	0.00970363	Yes	hypothetical protein
gene0623	45.7203	104.734	-1.19582	0.000667448	Yes	transposase
gene0628	1323.23	3780.48	-1.51451	0.000245854	Yes	hypothetical protein
gene0631	235.198	515.422	-1.13188	0.00123168	Yes	esterase
gene0632	120.198	427.78	-1.83146	0.000245854	Yes	Transposase DDE domain protein
gene0641	15.6969	97.4334	-2.63394	0.000245854	Yes	Crp/Fnr family transcriptional regulator
gene0644	1683.26	7454.55	-2.14686	0.000245854	Yes	hypothetical protein GK0761
gene0645	104.486	464.161	-2.15132	0.00123168	Yes	hypothetical protein
gene0646	125.226	566.197	-2.17677	0.000245854	Yes	molybdenum cofactor guanylyltransferase
gene0647	136.457	674.563	-2.30551	0.000245854	Yes	Transcriptional regulatory protein DegU
gene0648	729.452	89790.6	-6.94361	0.000245854	Yes	hypothetical protein
gene0649	54.8896	1314.56	-4.5819	0.000245854	Yes	hypothetical protein
gene0650	57.867	1987.51	-5.10208	0.000245854	Yes	ABC transporter related protein
gene0651	79.743	2129.47	-4.73899	0.000245854	Yes	hypothetical protein
gene0652	255.514	2269.14	-3.15067	0.000245854	Yes	hypothetical protein
gene0653	108.72	1211.07	-3.47759	0.000245854	Yes	ABC transporter permease
gene0654	108.72	1211.07	-3.47759	0.000245854	Yes	hypothetical protein
gene0655	88.1179	598.78	-2.76452	0.000245854	Yes	ABC transporter ATP-binding protein
gene0656	397.159	2836.42	-2.83628	0.000245854	Yes	radical SAM protein
gene0657	214.584	561.5	-1.38774	0.000245854	Yes	Anti-sigma-K factor rskA
gene0658	214.584	561.5	-1.38774	0.000245854	Yes	RNA polymerase
gene0664	4.68215	13.5136	-1.52917	0.00412663	Yes	Crp/Fnr family transcriptional regulator
gene0667	53.7235	167.249	-1.63837	0.000245854	Yes	iron-sulfur cluster repair di-iron protein
gene0675	71.0942	184.099	-1.37268	0.000245854	Yes	IS4 family transposase
gene0687	278.487	582.182	-1.06386	0.00353628	Yes	transposase
gene0693	10.3062	26.3648	-1.3551	0.000465337	Yes	bifunctional ornithine acetyltransferase/N-acetylglutamate synthase
gene0694	16.6618	39.6017	-1.24902	0.00397583	Yes	acetylglutamate kinase
gene0695	20.0083	89.8509	-2.16693	0.000245854	Yes	acetylornithine aminotransferase
gene0696	40.4415	138.321	-1.77411	0.000465337	Yes	carbamoyl phosphate synthase small subunit
gene0697	40.4415	138.321	-1.77411	0.000465337	Yes	carbamoyl phosphate synthase large subunit
gene0698	40.4415	138.321	-1.77411	0.000465337	Yes	ornithine carbamoyltransferase
gene0701	56.4071	178.543	-1.66232	0.000245854	Yes	ATP-dependent chaperone ClpB
gene0707	208.27	47.9448	2.11901	0.000245854	Yes	3-oxoacyl-ACP synthase
gene0708	338.852	151.131	1.16486	0.00209938	Yes	beta-ketoacyl- synthase II
gene0714	3742.37	14551.8	-1.95917	0.000245854	Yes	peptide ABC transporter substrate-binding protein
gene0717	886.755	1928.98	-1.12123	0.00227074	Yes	ABC transporter ATP-binding protein
gene0718	886.755	1928.98	-1.12123	0.00227074	Yes	ABC transporter ATP-binding protein
gene0725	172.833	491.132	-1.50673	0.000245854	Yes	oligoendopeptidase F
gene0726	583.83	2310.81	-1.98478	0.000245854	Yes	hypothetical protein
gene0729	661.377	1639.24	-1.30948	0.000245854	Yes	lytic transglycosylase
gene0730	661.377	1639.24	-1.30948	0.000245854	Yes	adenylate cyclase
gene0732	857.497	2001.01	-1.22252	0.000245854	Yes	GTP pyrophosphokinase
gene0733	857.497	2001.01	-1.22252	0.000245854	Yes	NAD(+) kinase
gene0734	489.107	1197.13	-1.29136	0.000858781	Yes	RNA pseudouridine synthase
gene0735	299.949	781.662	-1.38183	0.000245854	Yes	bis(5'-nucleosyl)-tetraphosphatase
gene0736	82.7239	202.903	-1.29441	0.000245854	Yes	cell cycle protein
gene0737	284.25	64.6286	2.13692	0.000245854	Yes	enoyl- reductase
gene0757	3.20994	14.9478	-2.21931	0.000245854	Yes	stage V sporulation protein AC
gene0758	3.20994	14.9478	-2.21931	0.000245854	Yes	stage V sporulation protein AD
gene0763	726.786	2022.18	-1.47631	0.000245854	Yes	thiol reductase thioredoxin
gene0764	54.1177	293.737	-2.44035	0.000858781	Yes	hypothetical protein
gene0767	3249.89	6631.42	-1.02893	0.00891263	Yes	acetyltransferase
gene0768	3249.89	6631.42	-1.02893	0.00891263	Yes	hypothetical protein
gene0769	1655.01	3429.87	-1.05131	0.00412663	Yes	hypothetical protein
gene0783	32.2071	93.7351	-1.54121	0.000245854	Yes	IS4 family transposase
gene0784	32.2071	93.7351	-1.54121	0.000245854	Yes	transposase, partial
gene0793	63.2891	140.304	-1.14853	0.0045609	Yes	haloacid dehalogenase
gene0796	4.55008	14.6598	-1.6879	0.00441083	Yes	cAMP-binding protein
gene0797	34.7122	11.9907	1.53353	0.000858781	Yes	transposase
gene0801	75.9243	179.246	-1.23931	0.00260896	Yes	type I restriction-modification system subunit M
gene0802	75.9243	179.246	-1.23931	0.00260896	Yes	hypothetical protein
gene0803	75.9243	179.246	-1.23931	0.00260896	Yes	DEAD/DEAH box helicase
gene0806	1401.88	2990.85	-1.09319	0.0038384	Yes	hypothetical protein
gene0811	201.964	467.599	-1.21117	0.000465337	Yes	FMN reductase
gene0819	638.734	78.1677	3.03057	0.000245854	Yes	phosphohydrolase
gene0824	29.5645	326.318	-3.46434	0.000245854	Yes	MFS transporter
gene0825	2.47731	25.0368	-3.3372	0.000245854	Yes	ornithine cyclodeaminase
gene0829	34.7989	12.7598	1.44744	0.000667448	Yes	membrane protein
gene0842	338.553	1083.53	-1.67829	0.000245854	Yes	hypothetical protein
gene0846	10.2301	38.4917	-1.91173	0.000245854	Yes	Mobile element protein
gene0847	10.2301	38.4917	-1.91173	0.000245854	Yes	ATPase AAA
gene0848	31.7805	680.097	-4.41953	0.000245854	Yes	cation acetate symporter
gene0849	31.7805	680.097	-4.41953	0.000245854	Yes	membrane spanning protein
gene0854	25.4754	6.77953	1.90985	0.000245854	Yes	MFS transporter
gene0855	955.587	0	10	0.000858781	Yes	hypothetical protein GA8_01660
gene0856	955.587	0	10	0.000858781	Yes	hypothetical conserved protein
gene0857	955.587	0	10	0.000858781	Yes	hypothetical protein B4109_0776
gene0865	78.1118	34.094	1.19602	0.000465337	Yes	S-methyl-5-thioribose kinase
gene0867	60.4011	10.675	2.50034	0.000245854	Yes	aminotransferase
gene0868	1124.53	511.439	1.13669	0.00308401	Yes	2,3-diketo-5-methylthiopentyl-1-phosphate enolase
gene0869	1124.53	511.439	1.13669	0.00308401	Yes	2-hydroxy-3-keto-5-methylthiopentenyl-1-phosphate phosphatase
gene0870	1124.53	511.439	1.13669	0.00308401	Yes	methylthioribulose-1-phosphate dehydratase
gene0877	142.333	34.8752	2.029	0.000245854	Yes	arginine:ornithine antiporter
gene0879	232.612	537.882	-1.20936	0.00209938	Yes	oligoendopeptidase F
gene0880	326.408	1507.67	-2.20757	0.000245854	Yes	GNAT family acetyltransferase
gene0881	451.631	1754.67	-1.95798	0.000245854	Yes	hypothetical protein AVP43_01537
gene0884	60.9718	232.201	-1.92916	0.000245854	Yes	Clp protease ClpX
gene0886	24.7489	8.16722	1.59945	0.000245854	Yes	hypothetical protein
gene0894	355.703	145.169	1.29294	0.000245854	Yes	7-cyano-7-deazaguanine reductase
gene0900	72.3892	184.736	-1.35162	0.000245854	Yes	3-ketoacyl-ACP reductase
gene0901	202.661	452.757	-1.15967	0.0085246	Yes	hypothetical protein B4109_0822
gene0904	21.9412	50.2231	-1.19471	0.000858781	Yes	transposase
gene0905	141.377	285.455	-1.01372	0.00699732	Yes	hydrolase
gene0907	123.121	301.553	-1.29233	0.000245854	Yes	PTS glucose transporter subunit IICBA
gene0911	226.155	93.3253	1.27697	0.000667448	Yes	sporulation protein
gene0913	76.3358	320.447	-2.06965	0.000245854	Yes	wall-associated protein
gene0914	47.0104	107.401	-1.19196	0.000858781	Yes	hypothetical protein
gene0924	34.7017	98.5924	-1.50647	0.00123168	Yes	hypothetical protein GEPA3_3619, partial
gene0932	72.6507	27.8347	1.38409	0.00158199	Yes	Rrf2 family transcriptional regulator
gene0935	17.676	38.4145	-1.11986	0.00657905	Yes	NAD(P)-dependent epimerase/dehydratase
gene0938	502.354	2235	-2.1535	0.000245854	Yes	chemotaxis protein
gene0939	1300.57	6009.04	-2.20799	0.000245854	Yes	2-oxoglutarate dehydrogenase subunit E1
gene0940	2157.05	9509.55	-2.14032	0.000245854	Yes	dihydrolipoamide succinyltransferase
gene0941	136.754	365.939	-1.42002	0.0071245	Yes	hypothetical protein
gene0942	123.779	364.331	-1.55748	0.000245854	Yes	3-oxoacyl-ACP reductase
gene0943	306.871	2238.74	-2.86698	0.000245854	Yes	oxidoreductase
gene0944	2.64551	380.334	-7.16758	0.000245854	Yes	acyl-CoA dehydrogenase
gene0945	7.32702	1780.45	-7.9248	0.000465337	Yes	gluconate 5-dehydrogenase
gene0946	2.68893	978.912	-8.508	0.000245854	Yes	gluconate 5-dehydrogenase
gene0947	4.56041	1607.24	-8.46121	0.000245854	Yes	long-chain fatty acid--CoA ligase
gene0948	20.0143	655.774	-5.0341	0.000245854	Yes	TetR family transcriptional regulator
gene0949	56.2036	813.783	-3.85591	0.000245854	Yes	aminoglycoside phosphotransferase
gene0950	356.92	4779.4	-3.74316	0.000245854	Yes	2-phosphosulfolactate phosphatase
gene0951	356.92	4779.4	-3.74316	0.000245854	Yes	alcohol dehydrogenase
gene0953	20869.3	71972.1	-1.78606	0.000245854	Yes	hypothetical protein
gene0956	77.322	32.8158	1.23649	0.00209938	Yes	diguanylate cyclase
gene0957	77.322	32.8158	1.23649	0.00209938	Yes	HEAT repeat family protein
gene0958	77.322	32.8158	1.23649	0.00209938	Yes	glycosyl transferase
gene0961	77.783	292.9	-1.91288	0.000245854	Yes	2,4-dienoyl-CoA reductase
gene0967	94.3656	203.416	-1.1081	0.00368562	Yes	acetyldiaminopimelate deacetylase
gene0968	98.7534	350.82	-1.82883	0.000667448	Yes	hypothetical protein
gene0972	1031.65	454.054	1.18402	0.00105065	Yes	phosphatase
gene0976	2131.31	4610.12	-1.11306	0.0039492	Yes	branched-chain alpha-keto acid dehydrogenase
gene0987	1599.72	343.804	2.21816	0.00840114	Yes	hypothetical protein GARCT_01089
gene0997	678.817	1516.15	-1.15932	0.00209938	Yes	pyruvate carboxylase
gene0999	118.534	272.492	-1.20091	0.000245854	Yes	protoheme IX farnesyltransferase
gene1006	226.822	678.031	-1.57979	0.000245854	Yes	hypothetical protein
gene1007	900.796	2324.45	-1.36762	0.000245854	Yes	hypothetical protein
gene1013	262.891	581.809	-1.14608	0.00140533	Yes	hypothetical protein
gene1014	290.384	609.836	-1.07046	0.00428614	Yes	hypothetical protein
gene1015	430.809	196.507	1.13247	0.00227074	Yes	hypothetical protein
gene1016	196.287	440.737	-1.16695	0.00105065	Yes	DNA methyltransferase
gene1017	196.287	440.737	-1.16695	0.00105065	Yes	pantetheine-phosphate adenylyltransferase
gene1018	186.384	543.273	-1.5434	0.000245854	Yes	sporulation integral membrane protein YlbJ
gene1022	2103.81	416.123	2.33792	0.000245854	Yes	hypothetical protein
gene1023	5220.45	1907.96	1.45214	0.00123168	Yes	Ribosomal protein L32
gene1032	434.732	210.635	1.04538	0.00628932	Yes	stage V sporulation protein D
gene1033	291.736	634.201	-1.12028	0.00149373	Yes	UDP-N-acetylmuramoyl-L-alanyl-D-glutamate--2,6-diaminopimelate ligase
gene1036	550.632	203.831	1.43371	0.000245854	Yes	UDP-N-acetylmuramoylalanine--D-glutamate ligase
gene1037	313.219	150.537	1.05705	0.00736251	Yes	stage V sporulation protein E
gene1050	154.625	73.9146	1.06484	0.00557911	Yes	pyridoxal phosphate
gene1051	1352.55	2951.96	-1.12599	0.00140533	Yes	cell division protein SepF
gene1052	494.765	1013.22	-1.03413	0.00557911	Yes	membrane protein
gene1057	161.537	457.735	-1.50265	0.000245854	Yes	ABC transporter permease
gene1058	161.537	457.735	-1.50265	0.000245854	Yes	ABC transporter ATP-binding protein
gene1059	161.537	457.735	-1.50265	0.000245854	Yes	hypothetical protein
gene1088	213.486	455.384	-1.09294	0.0027764	Yes	serine/threonine protein kinase
gene1095	80.9356	356.138	-2.13759	0.000245854	Yes	L-serine dehydratase, iron-sulfur-dependent subunit beta
gene1096	823.195	3698.73	-2.16772	0.000667448	Yes	L-serine dehydratase, iron-sulfur-dependent subunit alpha
gene1097	823.195	3698.73	-2.16772	0.000667448	Yes	L-serine dehydratase, iron-sulfur-dependent subunit alpha
gene1098	823.195	3698.73	-2.16772	0.000667448	Yes	ATP-dependent DNA helicase RecG
gene1102	1651.06	730.214	1.177	0.000858781	Yes	malonyl CoA-acyl carrier protein transacylase
gene1104	14275.5	52986.8	-1.89209	0.000245854	Yes	acyl carrier protein
gene1111	206.303	494.388	-1.26088	0.000245854	Yes	signal recognition particle-docking protein FtsY
gene1112	110.474	50.2269	1.13717	0.00813055	Yes	hypothetical protein
gene1114	11156.3	4603.73	1.27698	0.000245854	Yes	30S ribosomal protein S16
gene1115	1977.32	670.868	1.55945	0.000245854	Yes	nucleic acid binding protein
gene1118	793.419	323.596	1.29389	0.000245853	Yes	ribosome maturation factor RimM
gene1119	793.419	323.596	1.29389	0.000245853	Yes	tRNA (guanine-N(1)-)-methyltransferase
gene1120	5770.41	2390.18	1.27155	0.000245854	Yes	50S ribosomal protein L19
gene1121	424.542	156.344	1.44118	0.000245854	Yes	signal peptidase I
gene1126	720.248	3517.83	-2.28812	0.000245854	Yes	succinate--CoA ligase subunit beta
gene1127	1370.75	8389.61	-2.61364	0.000245854	Yes	succinate--CoA ligase subunit alpha
gene1129	18.4376	44.9975	-1.28719	0.00789523	Yes	DNA protecting protein DprA
gene1141	547.362	1237.87	-1.17729	0.00123168	Yes	ATP synthase
gene1169	2804.95	1243.32	1.17378	0.000667448	Yes	30S ribosomal protein S2
gene1179	496.57	88.4152	2.48963	0.000245854	Yes	ribosome maturation factor
gene1180	661.511	240.181	1.46164	0.000245854	Yes	transcription termination/antitermination protein NusA
gene1181	44870.6	9614.26	2.22252	0.000245854	Yes	RNA-binding protein
gene1182	44870.6	9614.26	2.22252	0.000245854	Yes	50S ribosomal protein L7
gene1183	44870.6	9614.26	2.22252	0.000245854	Yes	Probable ribosomal protein in nusA-infB intergenic region, partial
gene1186	1686.28	720.333	1.22711	0.0038384	Yes	Ribosome-binding factor A
gene1187	1686.28	720.333	1.22711	0.0038384	Yes	tRNA pseudouridine synthase B
gene1188	2329.82	738.018	1.65849	0.000245854	Yes	bifunctional riboflavin kinase/FMN adenylyltransferase
gene1203	191.09	518.532	-1.44018	0.000245854	Yes	GntR family transcriptional regulator
gene1208	39.2227	10.8474	1.85434	0.000245854	Yes	ABC transporter permease
gene1216	1532	5670.15	-1.88797	0.000245854	Yes	competence/damage-inducible protein A
gene1222	273.117	132.653	1.04186	0.00368562	Yes	metallophosphoesterase
gene1225	1309.21	3220.65	-1.29866	0.00397583	Yes	2-oxoglutarate ferredoxin oxidoreductase subunit alpha
gene1226	1309.21	3220.65	-1.29866	0.00397583	Yes	2-oxoacid ferredoxin oxidoreductase
gene1240	35.1515	961.404	-4.77348	0.000245854	Yes	long-chain-fatty-acid--CoA ligase
gene1241	22.9851	1431.19	-5.96037	0.000245854	Yes	acyl-CoA dehydrogenase
gene1242	6.67568	496.217	-6.21591	0.000245854	Yes	CoA transferase
gene1243	6.11943	578.345	-6.56239	0.000245854	Yes	fatty-acid--CoA ligase
gene1244	21.2766	1348.55	-5.986	0.000245854	Yes	acetyl-CoA acetyltransferase
gene1254	47.3333	110.712	-1.22588	0.00123168	Yes	hypothetical protein GARCT_01338
gene1263	95.2899	313.512	-1.71813	0.000245854	Yes	response regulator
gene1267	129.238	35.1723	1.87752	0.000245854	Yes	Spore cortex-lytic enzyme
gene1269	29.6356	814.53	-4.78056	0.000245854	Yes	Cellobiose-specific phosphotransferase enzyme IIB component
gene1270	31.0138	1143.7	-5.20465	0.000245854	Yes	Cellobiose permease IIC component
gene1271	22.8469	1995.44	-6.44856	0.000245854	Yes	Carbohydrate deacetylase
gene1272	16.1653	1666.1	-6.68743	0.000245854	Yes	PTS cellobiose transporter subunit IIA
gene1274	8.98652	2171.73	-7.91687	0.00628932	Yes	hypothetical protein
gene1276	4763.29	18113.6	-1.92704	0.000858781	Yes	aconitate hydratase
gene1278	920.906	383.605	1.26343	0.000667448	Yes	acid phosphatase
gene1283	32352	14327.2	1.1751	0.0019261	Yes	cold-shock protein CspB
gene1285	51.9464	239.349	-2.20402	0.000245854	Yes	sporulation protein SpoOM
gene1286	183.3	485.714	-1.4059	0.000465337	Yes	aquaporin
gene1288	38.2096	328.177	-3.10247	0.000245854	Yes	Oligopeptide transport ATP-binding protein oppD
gene1289	38.2096	328.177	-3.10247	0.000245854	Yes	oligopeptide ABC transporter ATPase
gene1290	9.64547	68.8846	-2.83626	0.000245854	Yes	peptide ABC transporter permease
gene1291	10.1235	94.8326	-3.22767	0.000245854	Yes	peptide ABC transporter permease
gene1292	45.2003	521.671	-3.52874	0.000245854	Yes	ABC transporter substrate-binding protein
gene1293	653.191	1784.16	-1.44967	0.000245854	Yes	hypothetical protein GBL_3322
gene1294	858.912	2041.15	-1.2488	0.00123168	Yes	glyoxalase
gene1295	339.252	3807.28	-3.48833	0.000245854	Yes	thioesterase
gene1296	100.274	1453.71	-3.85772	0.000245854	Yes	thioesterase
gene1299	38.3619	4481.4	-6.86813	0.000245854	Yes	urocanate hydratase
gene1300	26.211	6872.18	-8.03445	0.000245854	Yes	imidazolonepropionase
gene1301	39.5044	950.692	-4.58889	0.000245854	Yes	histidine transporter
gene1302	48.4944	1182.96	-4.60844	0.000245854	Yes	histidine transporter
gene1306	51.442	206.414	-2.00452	0.000245854	Yes	hypothetical protein GA8_00105
gene1307	51.442	206.414	-2.00452	0.000245854	Yes	pseudouridine-5'-phosphate glycosidase
gene1308	433.272	1095.23	-1.33789	0.000465337	Yes	hypothetical protein
gene1309	541.774	1772.13	-1.70972	0.000245854	Yes	hypothetical protein GK1375
gene1310	143.9	312.663	-1.11954	0.00140533	Yes	hypothetical protein B4114_1182
gene1314	13.1231	31.4754	-1.26212	0.000667448	Yes	alkaline phosphatase
gene1319	6.52421	37.6012	-2.5269	0.00776408	Yes	peptidase S24
gene1322	7.34722	26.4865	-1.84999	0.000245854	Yes	sodium:proline symporter
gene1327	2.88011	35.5648	-3.62625	0.000245854	Yes	DDE endonuclease
gene1328	2.88011	35.5648	-3.62625	0.000245854	Yes	integrase
gene1331	6.10392	43.9876	-2.84929	0.000245854	Yes	aspartate aminotransferase family protein
gene1341	35.8302	92.2411	-1.36423	0.00105065	Yes	transposase
gene1342	35.8302	92.2411	-1.36423	0.00105065	Yes	transposase
gene1351	3.16386	80.0426	-4.66101	0.000245854	Yes	WYL domain-containing protein
gene1352	46.5909	515.94	-3.46908	0.000245854	Yes	hypothetical protein
gene1354	37.2896	192.823	-2.37043	0.000245854	Yes	hypothetical protein
gene1358	138.409	692.323	-2.32251	0.000245854	Yes	malate:quinone oxidoreductase
gene1361	7.08895	24.5764	-1.79363	0.000245854	Yes	S-adenosylmethionine decarboxylase proenzyme
gene1362	32.2345	67.0297	-1.05619	0.00441083	Yes	MBL fold metallo-hydrolase
gene1363	135.635	57.751	1.23181	0.00158199	Yes	membrane protein
gene1458	334.719	1222.31	-1.86859	0.000245854	Yes	IclR family transcriptional regulator
gene1459	334.719	1222.31	-1.86859	0.000245854	Yes	Kinase A inhibitor
gene1460	334.719	1222.31	-1.86859	0.000245854	Yes	KipI antagonist
gene1461	334.719	1222.31	-1.86859	0.000245854	Yes	lamB/YcsF family protein
gene1462	334.719	1222.31	-1.86859	0.000245854	Yes	hypothetical protein GHH_c15230
gene1463	8.36415	1040.51	-6.95886	0.000245854	Yes	long-chain fatty acid--CoA ligase
gene1464	8.36415	1040.51	-6.95886	0.000245854	Yes	phosphotriesterase
gene1502	251.42	6994.91	-4.79813	0.000245854	Yes	cytochrome c
gene1503	251.42	6994.91	-4.79813	0.000245854	Yes	cytochrome b5
gene1504	251.42	6994.91	-4.79813	0.000245854	Yes	hypothetical protein
gene1518	251.42	6994.91	-4.79813	0.000245854	Yes	hypothetical protein
gene1521	251.42	6994.91	-4.79813	0.000245854	Yes	hypothetical protein
gene1585	1591.45	5094.42	-1.67858	0.000245854	Yes	pirin
gene1588	7.52652	1285.72	-7.41638	0.000245854	Yes	acyl-CoA dehydrogenase
gene1589	2.82541	1552.25	-9.10168	0.000245854	Yes	beta-ketoacyl-ACP reductase
gene1590	6.10268	4050.77	-9.37454	0.000245854	Yes	dehydratase
gene1591	6.10268	4050.77	-9.37454	0.000245854	Yes	dehydratase
gene1592	1.40782	1548.42	-10.1031	0.000245854	Yes	acetyl-CoA acetyltransferase
gene1593	1.54076	911.412	-9.20832	0.00175727	Yes	TetR family transcriptional regulator
gene1594	1.49414	305.195	-7.67427	0.000245854	Yes	branched-chain amino acid ABC transporter permease
gene1595	1.49414	305.195	-7.67427	0.000245854	Yes	ABC transporter permease
gene1617	427.129	1421.47	-1.73464	0.000245854	Yes	catalase/peroxidase HPI
gene1619	80.9071	202.76	-1.32543	0.00572208	Yes	hypothetical protein
gene1620	31.7404	86.714	-1.44994	0.000245854	Yes	NUDIX hydrolase
gene1624	11.4683	39.8852	-1.7982	0.000245854	Yes	NUDIX domain-containing protein
gene1629	33.2457	110.904	-1.73807	0.00158199	Yes	endonuclease
gene1877	17.7914	4.00685	2.15064	0.000245854	Yes	hypothetical protein
gene1882	499.035	1074.48	-1.10643	0.00724093	Yes	hypothetical protein
gene1883	499.035	1074.48	-1.10643	0.00724093	Yes	hypothetical protein
gene1904	13.2012	57.5133	-2.12323	0.000245854	Yes	site-specific DNA methylase
gene1905	21.1313	74.0691	-1.80949	0.000245854	Yes	hypothetical protein
gene1906	183.128	968.268	-2.40255	0.000245854	Yes	hypothetical protein
gene1907	183.128	968.268	-2.40255	0.000245854	Yes	DNA helicase
gene1908	27.4296	125.873	-2.19816	0.000245854	Yes	hypothetical protein
gene1929	1.79418	11.4314	-2.67161	0.000465337	Yes	aliphatic sulfonate ABC transporter substrate-binding protein
gene1931	96.8753	46.3105	1.06479	0.0038384	Yes	xanthine dehydrogenase
gene1939	3.71851	14.2209	-1.93522	0.000245854	Yes	acetylornithine deacetylase
gene1946	14.7878	46.3282	-1.64748	0.000245854	Yes	allantoinase
gene1956	85.1503	285.3	-1.7444	0.000245854	Yes	oxidoreductase
gene1957	195.017	660.528	-1.76002	0.00140533	Yes	LacI family transcriptional regulator
gene1959	82.3205	208.581	-1.34128	0.000245854	Yes	GCN5-related N-acetyltransferase
gene1960	98.8011	249.208	-1.33475	0.000245854	Yes	MFS transporter
gene1961	6.28159	31.7652	-2.33825	0.000667448	Yes	dehydratase
gene1962	15.6938	119.805	-2.93242	0.000245854	Yes	sugar ABC transporter permease
gene1963	23.4406	169.447	-2.85375	0.000245854	Yes	ABC transporter permease
gene1964	119.459	1020.37	-3.0945	0.000245854	Yes	ABC transporter substrate-binding protein
gene1966	143.235	47.63	1.58844	0.000245854	Yes	glutaminase A
gene1967	132.826	62.1199	1.09641	0.0033881	Yes	endonuclease
gene1970	82.8195	14.5149	2.51244	0.000245854	Yes	8-amino-7-oxononanoate synthase
gene1977	1.3879	125.809	-6.50219	0.000245854	Yes	propionyl-CoA carboxylase subunit beta
gene1980	307.435	4355.94	-3.82463	0.000245854	Yes	Crp/Fnr family transcriptional regulator
gene1983	1842.4	6294.31	-1.77246	0.000245854	Yes	aminopeptidase
gene1985	11.689	0	10	0.000245854	Yes	site-specific integrase
gene1990	95.8273	302.917	-1.66041	0.000245854	Yes	LacI family transcriptional regulator
gene1991	95.4372	302.641	-1.66498	0.000465337	Yes	galactose-1-phosphate uridylyltransferase
gene1996	1457.49	478.635	1.60649	0.000245854	Yes	glycerol-3-phosphate dehydrogenase
gene2004	31.3418	150.541	-2.264	0.00763211	Yes	hypothetical protein
gene2005	31.3418	150.541	-2.264	0.00763211	Yes	hypothetical protein
gene2008	2346.62	728.247	1.68808	0.00628932	Yes	hypothetical protein GARCT_02142
gene2013	1107.94	2245.74	-1.01931	0.00586939	Yes	DNA replication protein DnaD
gene2015	546.657	1704.49	-1.64063	0.000245854	Yes	aspartate aminotransferase
gene2017	222.315	546.089	-1.29653	0.000858781	Yes	hypothetical protein AVP43_00517
gene2030	41.1402	127.095	-1.62729	0.000245854	Yes	sporulation protein YpjB
gene2032	1489.92	4401.34	-1.56271	0.000245854	Yes	cytochrome CBB3
gene2033	587.487	1237.12	-1.07436	0.00260896	Yes	cytochrome b6
gene2035	123.917	53.9827	1.19881	0.00209938	Yes	hypothetical protein
gene2039	299.557	123.823	1.27455	0.000667448	Yes	prephenate dehydrogenase
gene2040	1164.71	432.313	1.42982	0.000245854	Yes	histidinol-phosphate transaminase
gene2041	1804.3	707.899	1.34982	0.00123168	Yes	tryptophan synthase subunit alpha
gene2042	1804.3	707.899	1.34982	0.00123168	Yes	tryptophan synthase subunit beta
gene2043	1804.3	707.899	1.34982	0.00123168	Yes	Phosphoribosylanthranilate isomerase
gene2044	1804.3	707.899	1.34982	0.00123168	Yes	indole-3-glycerol-phosphate synthase
gene2045	1804.3	707.899	1.34982	0.00123168	Yes	anthranilate phosphoribosyltransferase
gene2046	1804.3	707.899	1.34982	0.00123168	Yes	anthranilate synthase component I
gene2050	1822.12	6444.51	-1.82245	0.000245854	Yes	nucleoside-diphosphate kinase
gene2056	7271.48	20692.4	-1.50878	0.000245854	Yes	DNA-binding protein HU
gene2057	3.77496	36.5249	-3.27435	0.000245854	Yes	stage IV sporulation protein A
gene2060	637.248	1335.41	-1.06736	0.00293553	Yes	glycerol-3-phosphate dehydrogenase
gene2062	46.0939	15.9002	1.53553	0.00140533	Yes	hypothetical protein
gene2063	46.0939	15.9002	1.53553	0.00140533	Yes	membrane protein
gene2064	46.0939	15.9002	1.53553	0.00140533	Yes	hypothetical protein
gene2070	95.5885	202.491	-1.08295	0.00260896	Yes	pilus assembly protein PilZ
gene2083	360.408	2004.91	-2.47583	0.000245854	Yes	hypothetical protein
gene2084	197.432	464.745	-1.23508	0.000667448	Yes	peptidoglycan-binding protein
gene2085	406.959	1086.64	-1.41692	0.000465337	Yes	CAAX amino protease
gene2086	406.959	1086.64	-1.41692	0.000465337	Yes	ATP-dependent DNA helicase
gene2087	406.959	1086.64	-1.41692	0.000465337	Yes	Rrf2 family transcriptional regulator
gene2089	2922.79	7946.4	-1.44296	0.000245854	Yes	inorganic pyrophosphatase
gene2090	1063.02	495.761	1.10046	0.00240067	Yes	phosphoglycerate dehydrogenase
gene2094	307.003	873.977	-1.50934	0.000245854	Yes	ATPase
gene2095	262.321	882.488	-1.75024	0.000245854	Yes	membrane protein
gene2096	262.321	882.488	-1.75024	0.000245854	Yes	ATP:cob(I)alamin adenosyltransferase
gene2097	970.961	3366.2	-1.79364	0.000245854	Yes	cobalamin biosynthesis protein
gene2098	970.961	3366.2	-1.79364	0.000245854	Yes	phosphoglycerate mutase
gene2099	970.961	3366.2	-1.79364	0.000245854	Yes	cobalamin synthase
gene2100	970.961	3366.2	-1.79364	0.000245854	Yes	cobalamin biosynthesis protein
gene2101	970.961	3366.2	-1.79364	0.000245854	Yes	threonine-phosphate decarboxylase
gene2102	970.961	3366.2	-1.79364	0.000245854	Yes	cobalamin biosynthesis protein
gene2103	970.961	3366.2	-1.79364	0.000245854	Yes	iron ABC transporter ATPase
gene2104	108.726	277.156	-1.35	0.000245854	Yes	corrinoid ABC transporter permease
gene2105	1430.15	10560.9	-2.88449	0.000245854	Yes	iron ABC transporter substrate-binding protein
gene2108	1310.62	5268.29	-2.00709	0.000245854	Yes	PTS sugar transporter
gene2109	1310.62	5268.29	-2.00709	0.000245854	Yes	phosphonate metabolism transcriptional regulator PhnF
gene2110	1310.62	5268.29	-2.00709	0.000245854	Yes	glucosamine-6-phosphate deaminase
gene2111	1310.62	5268.29	-2.00709	0.000245854	Yes	N-acetylglucosamine-6-phosphate deacetylase
gene2123	238.161	77.0093	1.62883	0.000245854	Yes	segregation/condensation protein B
gene2128	248.29	725.738	-1.54742	0.000245854	Yes	3,4-dihydroxy-2-butanone-4-phosphate synthase
gene2144	79.3582	328.234	-2.04827	0.000245854	Yes	sporulation sigma factor SigF
gene2145	68.4261	189.544	-1.46991	0.000245854	Yes	anti-sigma F factor
gene2147	3.00098	43.1012	-3.84422	0.000245854	Yes	D-alanyl-D-alanine carboxypeptidase
gene2148	695.272	287.357	1.27473	0.000667448	Yes	pyrimidine-nucleoside phosphorylase
gene2149	386.431	186.835	1.04845	0.003239	Yes	purine-nucleoside phosphorylase
gene2150	288.049	119.517	1.2691	0.000245854	Yes	phosphopentomutase
gene2153	165.76	80.6109	1.04005	0.00293553	Yes	transcriptional repressor
gene2157	552.764	1242.59	-1.16861	0.00105065	Yes	oxidoreductase
gene2177	31.8339	78.3703	-1.29974	0.00227074	Yes	bacitracin ABC exporter ATP-binding protein
gene2178	31.8339	78.3703	-1.29974	0.00227074	Yes	Bacitracin transport permease ytsD
gene2181	420.112	846.627	-1.01095	0.00657905	Yes	chemotaxis protein CheW
gene2182	302.543	848.711	-1.48813	0.000245854	Yes	hypothetical protein
gene2183	32.0924	354.022	-3.46354	0.000245854	Yes	transglutaminase
gene2184	210.205	874.876	-2.05728	0.000245854	Yes	methylmalonyl-CoA carboxyltransferase
gene2185	210.205	874.876	-2.05728	0.000245854	Yes	Glyoxalase/Bleomycin resistance protein/Dioxygenase superfamily protein
gene2196	1656.03	6094.88	-1.87987	0.000245854	Yes	hypothetical protein
gene2197	487.304	10510.6	-4.43088	0.000245854	Yes	ATPase/protein kinase
gene2198	487.304	10510.6	-4.43088	0.000245854	Yes	methylmalonyl-CoA mutase
gene2199	487.304	10510.6	-4.43088	0.000245854	Yes	methylmalonyl-CoA mutase
gene2200	224.21	472.451	-1.07531	0.00353628	Yes	protein of unknown function DUF820
gene2204	626.39	6929.44	-3.46761	0.000245854	Yes	branched-chain alpha-keto acid dehydrogenase
gene2205	197.893	2578.7	-3.70385	0.000245854	Yes	2-oxoisovalerate dehydrogenase subunit beta
gene2206	202.744	2626.37	-3.69534	0.000245854	Yes	2-oxoisovalerate dehydrogenase
gene2207	273.815	3830.94	-3.80643	0.000245854	Yes	dihydrolipoyl dehydrogenase
gene2208	258.03	2701.04	-3.3879	0.000245854	Yes	butyrate kinase
gene2209	360.022	3437	-3.25499	0.000245854	Yes	leucine dehydrogenase
gene2210	176.36	1805.04	-3.35544	0.000245854	Yes	phosphate butyryltransferase
gene2215	361.129	1009.61	-1.48321	0.000245854	Yes	stage 0 sporulation protein A
gene2226	1264.64	4867.69	-1.94451	0.000245854	Yes	hypothetical protein
gene2227	735.867	3956.01	-2.42653	0.000245854	Yes	acetyl-CoA carboxylase biotin carboxylase subunit
gene2228	312.83	1206.35	-1.9472	0.000245854	Yes	Biotin carboxyl carrier protein of acetyl-CoA carboxylase
gene2229	3.53936	38.8165	-3.45511	0.000245854	Yes	stage III sporulation protein AH
gene2235	4.11871	16.4631	-1.99897	0.00158199	Yes	stage III sporulation protein SpoAB
gene2236	4.11871	16.4631	-1.99897	0.00158199	Yes	stage III sporulation protein AA
gene2238	2686.82	5718.15	-1.08965	0.00209938	Yes	elongation factor P
gene2242	358.789	1332.97	-1.89344	0.000245854	Yes	putative membrane spanning protein
gene2243	17.6021	43.8519	-1.31689	0.000667448	Yes	hypothetical protein
gene2246	952.737	2187.73	-1.19928	0.00105065	Yes	hypothetical protein
gene2247	65.8333	169.129	-1.36123	0.000245854	Yes	spore gernimation protein
gene2248	510.101	1647.95	-1.69182	0.000245854	Yes	ribonucleotide-diphosphate reductase subunit alpha
gene2252	636.29	1564.01	-1.29749	0.000245854	Yes	glycine dehydrogenase (aminomethyl-transferring)
gene2253	442.495	1052.29	-1.2498	0.000858781	Yes	glycine dehydrogenase (aminomethyl-transferring)
gene2254	213.027	593.129	-1.47731	0.000245854	Yes	glycine cleavage system protein T
gene2264	182.49	473.954	-1.37693	0.000245854	Yes	hypothetical protein B4114_2054
gene2265	10.0595	494.097	-5.61816	0.000245854	Yes	transcriptional regulator
gene2267	131.004	317.8	-1.27851	0.000245854	Yes	cytosolic protein
gene2269	17168.2	40513.3	-1.23866	0.000858781	Yes	membrane protein
gene2271	276.68	938.698	-1.76244	0.000245854	Yes	glucokinase
gene2273	26.8261	7.99018	1.74734	0.000245854	Yes	spore germination protein
gene2275	248.64	117.817	1.07751	0.00470524	Yes	rhomboid family intramembrane serine protease
gene2280	464.013	1250.97	-1.43081	0.000245854	Yes	hypothetical protein B4114_2071
gene2281	464.013	1250.97	-1.43081	0.000245854	Yes	aminodeoxychorismate lyase
gene2285	26847.5	145429	-2.43746	0.000245854	Yes	superoxide dismutase
gene2300	797.775	2411.35	-1.59579	0.000245854	Yes	DEAD/DEAH box helicase
gene2301	425.483	1454.36	-1.77321	0.000245854	Yes	hypothetical protein AVP43_02878
gene2307	1978.63	4088.86	-1.0472	0.00813055	Yes	RNA polymerase sigma factor RpoD
gene2321	15972	6585.83	1.27811	0.00175727	Yes	hypothetical protein
gene2325	1062.56	309.679	1.7787	0.000245854	Yes	tRNA (N(6)-L-threonylcarbamoyladenosine(37)-C(2))-methylthiotransferase MtaB
gene2326	454.912	195.896	1.2155	0.00123168	Yes	16S rRNA (uracil(1498)-N(3))-methyltransferase
gene2330	598.831	283.428	1.07917	0.00514377	Yes	nucleotide exchange factor GrpE
gene2332	119.458	26.5937	2.16735	0.000245854	Yes	coproporphyrinogen III oxidase
gene2333	504.292	177.563	1.50593	0.000245854	Yes	elongation factor 4
gene2337	6782.33	2583.88	1.39224	0.000245854	Yes	30S ribosomal protein S20
gene2345	106.156	543.201	-2.3553	0.000245854	Yes	CRISPR-associated endonuclease Cas2
gene2346	209.036	1222.38	-2.54787	0.000245854	Yes	subtype I-C CRISPR-associated endonuclease Cas1
gene2347	209.036	1222.38	-2.54787	0.000245854	Yes	CRISPR-associated protein Cas4
gene2348	161.449	831.498	-2.36463	0.000245854	Yes	type I-C CRISPR-associated protein Cas7/Csd2
gene2349	161.449	831.498	-2.36463	0.000245854	Yes	CRISPR-associated protein
gene2350	161.449	831.498	-2.36463	0.000245854	Yes	type I-C CRISPR-associated protein Cas5
gene2351	36.1303	145.389	-2.00864	0.000245854	Yes	CRISPR-associated helicase/endonuclease Cas3
gene2374	315.808	91.4042	1.78872	0.000245854	Yes	SAM-dependent methyltransferase
gene2375	224.258	767.605	-1.7752	0.000245854	Yes	hypothetical protein
gene2376	115.818	256.574	-1.14752	0.00175727	Yes	hypothetical protein
gene2377	73.0436	278.734	-1.93206	0.000245854	Yes	penicillin-binding protein
gene2381	317.417	151.254	1.06941	0.00789523	Yes	peptidase U32
gene2382	317.417	151.254	1.06941	0.00789523	Yes	hypothetical protein B4109_2137
gene2383	215.002	506.596	-1.23649	0.000245854	Yes	hypothetical protein
gene2393	404.439	935.802	-1.21028	0.000667448	Yes	TPR repeat-containing protein YrrB
gene2402	382.455	168.228	1.18487	0.000858781	Yes	histidine--tRNA ligase
gene2403	1835.69	6876.29	-1.90531	0.000245854	Yes	alkyl hydroperoxide reductase subunit F
gene2404	2992.79	11158.5	-1.89858	0.000245854	Yes	peroxiredoxin
gene2413	334.98	717.942	-1.09979	0.003239	Yes	protein translocase subunit SecDF
gene2415	44.6621	19.6388	1.18534	0.0019261	Yes	stage V sporulation protein B
gene2417	2250.87	972.841	1.21021	0.000465337	Yes	preprotein translocase subunit YajC
gene2423	345.7	915.613	-1.40522	0.000245854	Yes	Forespore regulator of the sigma-K checkpoint, BofC
gene2429	28.9467	4.81182	2.58874	0.000245854	Yes	quinolinate synthetase
gene2430	39.1028	5.60295	2.80301	0.000465337	Yes	nicotinate-nucleotide diphosphorylase (carboxylating)
gene2431	27.4718	3.56201	2.94719	0.000245854	Yes	L-aspartate oxidase
gene2437	147.484	58.539	1.33309	0.000245854	Yes	sporulation protein
gene2438	3848.54	1253.52	1.61833	0.000245854	Yes	LSU ribosomal protein L27P
gene2441	75.2323	26.9773	1.47961	0.000245854	Yes	stage IV sporulation protein FB
gene2442	75.2323	26.9773	1.47961	0.000245854	Yes	peptidase M23
gene2450	52.6158	177.372	-1.75321	0.000245854	Yes	hypothetical protein
gene2456	186.147	515.427	-1.46933	0.000245854	Yes	type II secretory pathway pseudopilin PulG
gene2459	697.809	1489.86	-1.09427	0.00293553	Yes	general secretory pathway protein
gene2460	697.809	1489.86	-1.09427	0.00293553	Yes	hypothetical protein
gene2461	552.03	1184.08	-1.10095	0.00763211	Yes	photosystem reaction center subunit H
gene2462	552.03	1184.08	-1.10095	0.00763211	Yes	hypothetical protein
gene2463	244.683	549.27	-1.1666	0.000465337	Yes	prepilin-type N-terminal cleavage/methylation domain-containing protein
gene2464	244.683	549.27	-1.1666	0.000465337	Yes	hypothetical protein
gene2466	394.914	799.541	-1.01763	0.00736251	Yes	cytosolic protein
gene2467	41.169	82.6797	-1.00597	0.0033881	Yes	bifunctional folylpolyglutamate synthase/dihydrofolate synthase
gene2476	178.818	79.8776	1.16263	0.00158199	Yes	cytochrome c assembly protein
gene2477	936.555	1959.39	-1.06497	0.0048481	Yes	glutamyl-tRNA reductase
gene2478	257.8	50.6389	2.34793	0.000245854	Yes	hypothetical protein
gene2485	232.341	97.3713	1.25468	0.00105065	Yes	3-isopropylmalate dehydratase
gene2487	167.918	58.2929	1.52636	0.000245854	Yes	3-isopropylmalate dehydrogenase
gene2488	320.813	159.323	1.00978	0.0013439	Yes	isopropylmalate synthase
gene2492	536.612	100.406	2.41803	0.000245854	Yes	aminotransferase
gene2496	21.5234	54.6266	-1.3437	0.000245854	Yes	sporulation protein
gene2499	149.349	554.634	-1.89285	0.000858781	Yes	helix-turn-helix transcriptional regulator
gene2500	871.573	9893.48	-3.50478	0.000245854	Yes	succinate dehydrogenase iron-sulfur subunit
gene2501	1319.93	9949.25	-2.91413	0.000245854	Yes	succinate dehydrogenase flavoprotein subunit
gene2502	445.778	1230.96	-1.46539	0.000245854	Yes	succinate dehydrogenase
gene2521	388.35	13246.8	-5.09214	0.000245854	Yes	electron transfer flavoprotein subunit alpha
gene2522	409.356	12119.7	-4.88785	0.000245854	Yes	electron transfer flavoprotein subunit beta
gene2523	218.902	3469.59	-3.98641	0.000245854	Yes	enoyl-CoA hydratase
gene2524	2006.59	5407.51	-1.43022	0.000245854	Yes	TetR family transcriptional regulator
gene2525	33.5101	1077.94	-5.00754	0.000245854	Yes	long-chain fatty acid--CoA ligase
gene2532	243.776	119.365	1.03018	0.00470524	Yes	ribonuclease HIII
gene2548	1497.6	4244.87	-1.50307	0.000245854	Yes	aminopeptidase
gene2551	10883.5	4614.51	1.23789	0.000667448	Yes	50S ribosomal protein L20
gene2552	11954.2	3716.98	1.68531	0.000245854	Yes	50S ribosomal protein L35
gene2553	6692.3	1964.7	1.76819	0.000245854	Yes	translation initiation factor IF-3
gene2555	35.4919	16.663	1.09084	0.00776408	Yes	sporulation protein
gene2561	40.5166	1114.75	-4.78206	0.000245854	Yes	glyceraldehyde-3-phosphate dehydrogenase
gene2563	219.027	526.065	-1.26413	0.000245854	Yes	DNA-formamidopyrimidine glycosylase
gene2567	17.7306	6029.51	-8.40966	0.000245854	Yes	enoyl-CoA hydratase
gene2568	2240.54	22852.8	-3.35045	0.000245854	Yes	malate dehydrogenase
gene2569	1195.17	10566.1	-3.14416	0.000245854	Yes	isocitrate dehydrogenase (NADP(+))
gene2570	795.413	7817.39	-3.29691	0.000245854	Yes	citrate synthase
gene2583	85.9549	409.47	-2.25211	0.000245854	Yes	hypothetical protein
gene2584	967.271	2913.23	-1.59063	0.000245854	Yes	metal-dependent hydrolase
gene2589	1965.31	20228.6	-3.36357	0.000245854	Yes	universal stress protein UspA
gene2590	131.958	779.641	-2.56273	0.000245854	Yes	argininosuccinate lyase
gene2591	35.6531	160.292	-2.1686	0.000245854	Yes	argininosuccinate synthase
gene2595	32.7763	224.156	-2.77378	0.000245854	Yes	hypothetical protein
gene2598	2826.47	10231.7	-1.85597	0.000245854	Yes	2-Cys peroxiredoxin
gene2604	77.6241	1702.83	-4.45529	0.000245854	Yes	acyl--CoA ligase
gene2613	6161.31	1683.81	1.87151	0.000245854	Yes	30S ribosomal protein S4
gene2615	406.525	1114.64	-1.45516	0.000245854	Yes	transposase
gene2617	173.468	13322.7	-6.26307	0.000245854	Yes	acetate--CoA ligase
gene2619	445.234	1604.37	-1.84937	0.000245854	Yes	acetoin utilization protein AcuB
gene2620	445.234	1604.37	-1.84937	0.000245854	Yes	acetoin utilization protein AcuC
gene2623	3877.38	11841.2	-1.61066	0.000245854	Yes	hypothetical protein GARCT_02842
gene2624	3877.38	11841.2	-1.61066	0.000245854	Yes	hypothetical protein
gene2625	3877.38	11841.2	-1.61066	0.000245854	Yes	general stress protein
gene2631	847.293	2706.65	-1.67558	0.000245854	Yes	peptidase M28
gene2633	725.315	1496.43	-1.04485	0.0033881	Yes	hypothetical protein
gene2634	118.029	43.0993	1.45341	0.000465337	Yes	tRNA (guanosine(46)-N7)-methyltransferase TrmB
gene2642	1329.82	30451.2	-4.5172	0.000245854	Yes	DeoR family transcriptional regulator
gene2643	382.45	98.2695	1.96046	0.000245854	Yes	Ribosomal small subunit pseudouridine synthase A
gene2644	1270.47	389.595	1.70532	0.000245854	Yes	hypothetical protein
gene2645	285.018	111.649	1.35208	0.000245854	Yes	cell division protein
gene2646	54.6251	110.175	-1.01216	0.00308401	Yes	hypothetical protein
gene2647	28.7357	101.997	-1.82761	0.00528505	Yes	putative sporulation protein
gene2648	28.7357	101.997	-1.82761	0.00528505	Yes	bacillolysin
gene2653	368.203	116.355	1.66197	0.000245854	Yes	MFS transporter
gene2656	960.409	324.838	1.56393	0.000245854	Yes	hypothetical protein
gene2657	960.409	324.838	1.56393	0.000245854	Yes	rRNA methyltransferase
gene2659	566.267	1401.34	-1.30725	0.000245854	Yes	gamma carbonic anhydrase family protein
gene2661	62.9966	12356.6	-7.61579	0.000245854	Yes	phosphoenolpyruvate carboxykinase (ATP)
gene2662	5.67172	17.94	-1.66132	0.00293553	Yes	hypothetical protein GTCCBUS3UF5_8800
gene2670	134.261	53.2859	1.33321	0.000858781	Yes	peptidase
gene2677	6016.96	19052.2	-1.66285	0.000245854	Yes	DNA starvation/stationary phase protection protein
gene2683	18.0535	4.92055	1.87539	0.000245854	Yes	adhesin
gene2690	1056.4	2642.88	-1.32295	0.000465337	Yes	1,4-dihydroxy-2-naphthoyl-CoA synthase
gene2691	576.913	1286.71	-1.15726	0.000667448	Yes	2-succinyl-6-hydroxy-2,4-cyclohexadiene-1-carboxylate synthase
gene2692	1035.99	2281.9	-1.13923	0.0027764	Yes	2-succinyl-5-enolpyruvyl-6-hydroxy-3-cyclohexene-1-carboxylic-acid synthase
gene2693	1035.99	2281.9	-1.13923	0.0027764	Yes	Salicylate biosynthesis isochorismate synthase
gene2694	46.9395	119.274	-1.34541	0.000245854	Yes	1,4-dihydroxy-2-naphthoate octaprenyltransferase
gene2695	30.4669	92.1293	-1.59642	0.000245854	Yes	hypothetical protein
gene2697	205.63	554.978	-1.43238	0.00260896	Yes	maltodextrin phosphorylase
gene2698	205.63	554.978	-1.43238	0.00260896	Yes	starch synthase
gene2699	205.63	554.978	-1.43238	0.00260896	Yes	glycogen biosynthesis protein glgD
gene2700	205.63	554.978	-1.43238	0.00260896	Yes	glucose-1-phosphate adenylyltransferase
gene2701	205.63	554.978	-1.43238	0.00260896	Yes	1,4-alpha-glucan branching enzyme GlgB
gene2702	129.914	378.061	-1.54106	0.000245854	Yes	cation transporter
gene2703	17.7698	95.4124	-2.42475	0.000245854	Yes	hypothetical protein
gene2706	41.3627	138.402	-1.74246	0.000245854	Yes	homoserine lactone transporter
gene2707	53.7142	249.006	-2.21281	0.000245854	Yes	hypothetical protein
gene2708	140.284	465.238	-1.72962	0.000245854	Yes	2',3'-cyclic-nucleotide 2'-phosphodiesterase
gene2712	23.9932	60.4623	-1.33341	0.000245854	Yes	IS4 family transposase
gene2725	26.3948	76.2781	-1.53102	0.000245854	Yes	AAA family ATPase
gene2726	26.3948	76.2781	-1.53102	0.000245854	Yes	IS481 family transposase
gene2728	8.13631	55.1177	-2.76007	0.000245854	Yes	GCN5 family acetyltransferase
gene2731	49.7219	176.438	-1.82721	0.000245854	Yes	hypothetical protein AVP43_02057
gene2735	118.298	22.7558	2.37812	0.000245854	Yes	nuclease
gene2739	59.6779	14.4724	2.04389	0.000245854	Yes	Swarming motility protein SwrC
gene2755	194.882	394.262	-1.01655	0.0045609	Yes	or 3'-5' exonuclease KapD
gene2775	123.697	37.2868	1.73007	0.000245854	Yes	hypothetical protein
gene2776	66.77	13.0591	2.35414	0.000245854	Yes	hypothetical protein
gene2777	604.729	265.001	1.19029	0.000858781	Yes	transposase
gene2780	158.762	75.7121	1.06827	0.00227074	Yes	anion permease
gene2781	88.169	41.37	1.09169	0.0045609	Yes	hypothetical protein
gene2782	388.94	1052.3	-1.43593	0.000245854	Yes	leucyl aminopeptidase
gene2789	612.836	2194.88	-1.84057	0.000245854	Yes	NADH dehydrogenase
gene2790	271.549	1453.26	-2.42001	0.000245854	Yes	ferredoxin--NADP(+) reductase
gene2810	472.328	1443.36	-1.61157	0.000245854	Yes	lipoyl synthase
gene2811	1.90404	12.7762	-2.74632	0.000245854	Yes	peptidase M23
gene2812	88.1602	836.857	-3.24678	0.000245854	Yes	ABC transporter ATP-binding protein
gene2813	93.5122	1003.44	-3.42366	0.000245854	Yes	ABC transporter ATP-binding protein
gene2814	93.5122	1003.44	-3.42366	0.000245854	Yes	ABC transporter
gene2815	16.0348	54.8872	-1.77526	0.000245854	Yes	branched-chain amino acid ABC transporter permease
gene2816	72.1521	2078.6	-4.84843	0.000245854	Yes	ethanolamine utilization protein EutJ
gene2821	93.532	45.3786	1.04345	0.00412663	Yes	hypothetical protein
gene2831	547.782	136.941	2.00005	0.000245854	Yes	methionine ABC transporter substrate-binding protein
gene2832	716.93	136.131	2.39684	0.000245854	Yes	methionine import system permease MetP
gene2833	716.93	136.131	2.39684	0.000245854	Yes	methionine import ATP-binding protein MetN
gene2834	124.531	277.356	-1.15523	0.00140533	Yes	hypothetical protein
gene2835	224.116	529.617	-1.2407	0.000667448	Yes	thioredoxin
gene2836	224.116	529.617	-1.2407	0.000667448	Yes	hypothetical protein
gene2837	746.985	4612.39	-2.62636	0.000245854	Yes	conserved hypothetical protein
gene2838	441.634	2634.84	-2.57679	0.000245854	Yes	glycine cleavage system protein H
gene2839	94.2605	588.643	-2.64267	0.000245854	Yes	hypothetical protein
gene2840	204.481	3367.24	-4.04153	0.000245854	Yes	acyl-CoA dehydrogenase
gene2841	195.448	4298.75	-4.45906	0.000245854	Yes	acetyl-CoA acetyltransferase
gene2842	110.973	2330.53	-4.39238	0.000245854	Yes	3-hydroxyacyl-CoA dehydrogenase
gene2844	133.246	1685.79	-3.66126	0.000245854	Yes	proline dehydrogenase
gene2846	22.9237	98.7249	-2.10657	0.00175727	Yes	hypothetical protein
gene2849	13.6633	32.3485	-1.24339	0.00243921	Yes	adenosylmethionine--8-amino-7-oxononanoate transaminase
gene2850	13.6633	32.3485	-1.24339	0.00243921	Yes	ATP-dependent dethiobiotin synthetase BioD
gene2852	16.554	2.83623	2.54513	0.000245854	Yes	pyruvate kinase
gene2853	3407.53	14697.8	-2.1088	0.000245854	Yes	hypothetical protein B23_0743
gene2857	693.058	1473.38	-1.08808	0.00123168	Yes	hypothetical protein AVP43_02329
gene2861	107.699	269.989	-1.3259	0.000245854	Yes	manganese catalase
gene2868	57.2079	195.424	-1.77232	0.000245854	Yes	transposase
gene2869	228.593	96.8288	1.23927	0.00123168	Yes	SsrA-binding protein
gene2871	314.326	144.177	1.12442	0.00175727	Yes	Chain A, Covalent Reaction Intermediate Revealed In Crystal Structure Of The Geobacillus Stearothermophilus Carboxylesterase Est30
gene2876	128.589	745.912	-2.53624	0.000245854	Yes	carboxylesterase
gene2878	2772.97	8899.63	-1.68231	0.000245854	Yes	phosphopyruvate hydratase
gene2879	3877.4	12864.9	-1.73028	0.000858781	Yes	2,3-bisphosphoglycerate-independent phosphoglycerate mutase
gene2880	3877.4	12864.9	-1.73028	0.000858781	Yes	triose-phosphate isomerase
gene2881	1253.86	3859.18	-1.62192	0.000245854	Yes	phosphoglycerate kinase
gene2884	182.263	962.598	-2.40091	0.000245854	Yes	NrdH-redoxin
gene2885	63.0917	226.366	-1.84314	0.000245854	Yes	RNA polymerase sigma-54 factor
gene2888	1351.77	3901.21	-1.52907	0.000465337	Yes	ATP-dependent Clp protease proteolytic subunit
gene2896	95.1662	43.244	1.13795	0.00140533	Yes	hypothetical protein
gene2906	11.4271	0	10	0.000245854	Yes	putative acetyltransferase
gene2907	2669.96	1270.88	1.07099	0.0048481	Yes	putative acetyltransferase
gene2908	2669.96	1270.88	1.07099	0.0048481	Yes	pyrophosphatase
gene2909	2669.96	1270.88	1.07099	0.0048481	Yes	membrane protein
gene2915	272.034	121.002	1.16876	0.00105065	Yes	excinuclease ABC subunit B
gene2917	327.531	961.769	-1.55406	0.000245854	Yes	signal protein PDZ
gene2918	55.3803	455.897	-3.04126	0.000245854	Yes	MerR family transcriptional regulator
gene2923	71.5466	34.9133	1.03511	0.00572208	Yes	pirin
gene2928	1423.49	3074.78	-1.11105	0.00140533	Yes	cytochrome c551
gene2934	362.271	1492.94	-2.04301	0.000245854	Yes	hypothetical protein
gene2935	7799.16	64498.1	-3.04787	0.000245854	Yes	ribosomal subunit interface protein
gene2936	460.767	1370.21	-1.57229	0.000245854	Yes	metal-dependent phosphohydrolase
gene2938	823.052	1796.71	-1.1263	0.00243921	Yes	flagellar protein FliT
gene2939	823.052	1796.71	-1.1263	0.00243921	Yes	flagellar protein FliS
gene2940	266.96	745.489	-1.48156	0.000245854	Yes	flagellar hook-associated protein II
gene2950	18.3063	36.6751	-1.00246	0.00368562	Yes	transposase
gene2958	1.35604	11.141	-3.03841	0.000245854	Yes	glutamyl endopeptidase
gene2959	4.23443	10.737	-1.34235	0.00724093	Yes	integrase
gene2968	29.736	68.2993	-1.19966	0.0033881	Yes	hypothetical protein
gene2969	29.736	68.2993	-1.19966	0.0033881	Yes	hypothetical protein
gene2974	17437.8	56471.3	-1.6953	0.00105065	Yes	flagellin
gene2994	157.027	60.663	1.37212	0.000245854	Yes	transcriptional regulator
gene2997	136.512	303.381	-1.1521	0.00175727	Yes	accessory Sec system S-layer assembly protein
gene2998	87.6714	254.307	-1.53639	0.000245854	Yes	accessory Sec system translocase SecA2
gene2999	23.1507	70.6676	-1.60999	0.000245854	Yes	hypothetical protein
gene3000	236.416	116.258	1.024	0.00353628	Yes	glycosyl transferase family 2
gene3004	67.2236	189.54	-1.49546	0.000245854	Yes	polysaccharide deacetylase
gene3007	14.1371	441.8	-4.96584	0.000245854	Yes	amylopullulanase
gene3008	20.9407	48.3191	-1.20628	0.000667448	Yes	hypothetical protein
gene3009	20.9407	48.3191	-1.20628	0.000667448	Yes	transposase
gene3012	80.8309	231.078	-1.5154	0.000245854	Yes	hypothetical protein
gene3014	34.1851	84.0972	-1.29869	0.00158199	Yes	transposase
gene3015	34.1851	84.0972	-1.29869	0.00158199	Yes	endonuclease
gene3033	158.75	631.191	-1.99132	0.000245854	Yes	peptidase S8/S53 subtilisin kexin sedolisin
gene3034	229.875	515.64	-1.16551	0.000858781	Yes	alkaline serine protease
gene3035	96.0673	300.302	-1.6443	0.000245854	Yes	N-acetylmuramoyl-L-alanine amidase
gene3039	231.606	690.683	-1.57635	0.000245854	Yes	glycoside hydrolase
gene3040	6.45679	55.7251	-3.10944	0.000245854	Yes	hypothetical protein
gene3041	399.978	172.089	1.21677	0.000667448	Yes	transcriptional regulator
gene3047	80.3931	187.955	-1.22524	0.00105065	Yes	hypothetical protein
gene3048	120.234	59.5571	1.0135	0.0085246	Yes	hypothetical protein
gene3049	725.418	41651.3	-5.84341	0.000245854	Yes	aldehyde dehydrogenase
gene3050	168.596	8637.46	-5.67896	0.000245854	Yes	acetaldehyde dehydrogenase
gene3051	236.118	664.922	-1.49368	0.000245854	Yes	MFS transporter
gene3052	236.118	664.922	-1.49368	0.000245854	Yes	TetR family transcriptional regulator
gene3053	236.118	664.922	-1.49368	0.000245854	Yes	hypothetical protein
gene3054	41.7811	122.741	-1.55469	0.000465337	Yes	fructokinase
gene3055	11.3181	4964.73	-8.77694	0.000245854	Yes	sugar ABC transporter permease
gene3056	11.3181	4964.73	-8.77694	0.000245854	Yes	Trehalose transport system permease protein SugA
gene3057	26.3539	20344.4	-9.5924	0.000245854	Yes	ABC transporter substrate-binding protein
gene3058	27.4909	346.514	-3.65589	0.000245854	Yes	DNA-binding response regulator
gene3059	27.4909	346.514	-3.65589	0.000245854	Yes	two-component sensor histidine kinase
gene3060	13.1871	94.8722	-2.84686	0.000245854	Yes	sugar ABC transporter substrate-binding protein
gene3061	215.557	710.35	-1.72046	0.000245854	Yes	transposase
gene3062	1008.41	5872.99	-2.54201	0.000245854	Yes	transposase
gene3063	77.1778	445.433	-2.52895	0.000245854	Yes	6-phospho-beta-glucosidase
gene3064	82.2668	210.448	-1.35508	0.000245854	Yes	RpiR family transcriptional regulator
gene3066	32.011	545.32	-4.09046	0.000245854	Yes	2-hydroxy-acid oxidase
gene3067	8.02502	690.739	-6.42749	0.000245854	Yes	2-oxoisovalerate dehydrogenase
gene3068	6.5979	489.2	-6.21227	0.000245854	Yes	pyruvate dehydrogenase (acetyl-transferring) E1 component subunit alpha
gene3069	1.15266	109.204	-6.56591	0.000245854	Yes	dihydrolipoyllysine-residue acetyltransferase component
gene3077	189.809	444.837	-1.22873	0.000667448	Yes	D-ribose ABC transporter substrate-binding protein
gene3078	534.804	3048.42	-2.51098	0.000245854	Yes	hypothetical protein
gene3079	534.804	3048.42	-2.51098	0.000245854	Yes	ribokinase
gene3080	534.804	3048.42	-2.51098	0.000245854	Yes	LacI family transcriptional regulator
gene3083	2091.48	7342.58	-1.81176	0.00724093	Yes	hypothetical protein I656_00793
gene3084	99.0053	462.719	-2.22456	0.000667448	Yes	hypothetical protein
gene3085	70.4465	367.655	-2.38375	0.00308401	Yes	sodium:solute symporter
gene3086	70.4465	367.655	-2.38375	0.00308401	Yes	membrane protein
gene3087	45.2291	190.804	-2.07677	0.000245854	Yes	N-acyl-L-amino acid amidohydrolase
gene3088	25.4667	52.5734	-1.04572	0.00397583	Yes	allantoate amidohydrolase
gene3091	341.895	78.2545	2.12731	0.000245854	Yes	branched-chain amino acid transporter
gene3092	23.0301	47.7203	-1.05108	0.00353628	Yes	N-acetylmuramoyl-L-alanine amidase
gene3095	347.038	1531.05	-2.14136	0.000245854	Yes	hypothetical protein
gene3096	200.93	997.324	-2.31137	0.000245854	Yes	preprotein translocase subunit SecA
gene3097	139.036	420.024	-1.59501	0.000245854	Yes	preprotein translocase subunit SecA
gene3098	255.236	637.922	-1.32155	0.000245854	Yes	preprotein translocase subunit SecA
gene3111	5.67876	37.161	-2.71014	0.000245854	Yes	hypothetical protein AVP43_02587
gene3112	5.67876	37.161	-2.71014	0.000245854	Yes	glycosidase-like protein
gene3113	2.55878	17.0456	-2.73587	0.000245854	Yes	hypothetical protein
gene3114	2.33081	47.5543	-4.35067	0.000245854	Yes	sugar ABC transporter permease
gene3115	2.33081	47.5543	-4.35067	0.000245854	Yes	spermidine/putrescine ABC transporter permease
gene3116	5.45519	132.201	-4.59896	0.000245854	Yes	sugar ABC transporter substrate-binding protein
gene3126	69.3624	429.427	-2.63019	0.000245854	Yes	hypothetical protein
gene3127	16.1019	82.4813	-2.35684	0.000245854	Yes	ADP-ribosyl- hydrolase
gene3128	14.3998	70.1294	-2.28397	0.000245854	Yes	hypothetical protein GARCT_03299
gene3138	25.84	83.8617	-1.69841	0.000245854	Yes	hypothetical protein
gene3140	210.223	637.132	-1.59967	0.000245854	Yes	hypothetical protein
gene3144	50.3131	878.759	-4.12646	0.000245854	Yes	D-mannonate oxidoreductase
gene3145	50.3131	878.759	-4.12646	0.000245854	Yes	mannonate dehydratase
gene3146	14.0784	156.465	-3.47428	0.000245854	Yes	mannonate dehydratase
gene3147	15.4827	84.127	-2.44191	0.000245854	Yes	glucuronate isomerase
gene3149	12.4568	146.366	-3.55458	0.000245854	Yes	bifunctional 2-keto-4-hydroxyglutarate aldolase/2-keto-3-deoxy-6-phosphogluconate aldolase
gene3150	6.61989	165.167	-4.64097	0.000245854	Yes	alpha-glucosidase
gene3151	7.34993	104.48	-3.82935	0.000245854	Yes	hypothetical protein
gene3152	1.81262	38.9883	-4.42689	0.00260896	Yes	C4-dicarboxylate ABC transporter
gene3153	6.35221	202.254	-4.99277	0.000245854	Yes	TRAP transporter
gene3154	5.7391	22.2742	-1.95648	0.000245854	Yes	2-keto-3-deoxygluconate kinase
gene3155	27.2127	87.252	-1.68091	0.000245854	Yes	LacI family transcriptional regulator
gene3156	17.4599	83.3675	-2.25544	0.000245854	Yes	IS110 family transposase
gene3157	4.3803	41.7486	-3.25263	0.00628932	Yes	transposase
gene3164	9.33349	262.848	-4.81567	0.000245854	Yes	beta-glucosidase
gene3173	29.5943	12.9463	1.19278	0.00140533	Yes	glycosyltransferase WbuB
gene3174	11.1288	2.71131	2.03724	0.000245854	Yes	hypothetical protein
gene3188	272.474	909.442	-1.73886	0.000245854	Yes	multidrug MFS transporter
gene3189	568.92	1727.68	-1.60254	0.000245854	Yes	UTP--glucose-1-phosphate uridylyltransferase
gene3190	2550.36	5178.42	-1.02181	0.00826969	Yes	hypothetical protein
gene3203	383.185	186.305	1.04037	0.00615036	Yes	rod shape-determining protein
gene3211	30.0512	14.7676	1.02499	0.0038384	Yes	glutathione ABC transporter substrate-binding protein
gene3215	30.5852	244.559	-2.99928	0.000245854	Yes	peptidase M23
gene3216	55.6203	9.36415	2.57039	0.000245854	Yes	stage II sporulation protein D
gene3217	946.813	356.209	1.41036	0.000245854	Yes	UDP-N-acetylglucosamine 1-carboxyvinyltransferase
gene3218	73.2969	30.2286	1.27784	0.000465337	Yes	hypothetical protein
gene3219	77.9924	298.416	-1.93592	0.000245854	Yes	membrane protein
gene3220	28.1401	371.624	-3.72314	0.000245854	Yes	NADH-quinone oxidoreductase subunit N
gene3221	53.5975	692.502	-3.69158	0.000245854	Yes	NADH:ubiquinone oxidoreductase subunit M
gene3222	53.5975	692.502	-3.69158	0.000245854	Yes	NADH-quinone oxidoreductase subunit L
gene3223	122.493	1750.47	-3.83697	0.000245854	Yes	NADH-quinone oxidoreductase subunit K
gene3224	122.493	1750.47	-3.83697	0.000245854	Yes	NADH:ubiquinone oxidoreductase subunit J
gene3225	122.493	1750.47	-3.83697	0.000245854	Yes	NADH-quinone oxidoreductase subunit I
gene3226	57.9662	1223.23	-4.39934	0.000245854	Yes	NADH-quinone oxidoreductase subunit H
gene3227	57.9662	1223.23	-4.39934	0.000245854	Yes	NAD(P)H-quinone oxidoreductase subunit H
gene3228	31.2094	913.719	-4.8717	0.000245854	Yes	NADH dehydrogenase
gene3229	25.1563	220.215	-3.12992	0.000245854	Yes	NADH dehydrogenase
gene3230	25.1563	220.215	-3.12992	0.000245854	Yes	NADH ubiquinone oxidoreductase chain A
gene3235	8102.47	3816.96	1.08594	0.00441083	Yes	F0F1 ATP synthase subunit delta
gene3236	8102.47	3816.96	1.08594	0.00441083	Yes	ATP synthase F0 subunit B
gene3239	309.603	975.234	-1.65533	0.000245854	Yes	ATP synthase subunit I
gene3240	998.096	3992.65	-2.0001	0.000245854	Yes	hypothetical protein
gene3242	594.89	1658.63	-1.4793	0.000245854	Yes	serine hydroxymethyltransferase
gene3244	302.2	717.294	-1.24706	0.000465337	Yes	ribose-5-phosphate isomerase
gene3245	424.819	981.267	-1.2078	0.000465337	Yes	chemotaxis protein
gene3249	164.171	331.88	-1.01546	0.00686283	Yes	stage II sporulation protein R
gene3252	289.708	85.7743	1.75598	0.000245854	Yes	hypothetical protein
gene3254	7526.29	1812.85	2.05368	0.000245854	Yes	50S ribosomal protein L31
gene3256	537.58	1669.69	-1.63503	0.000245854	Yes	fructose-1,6-bisphosphatase, class II
gene3257	941.776	2345.38	-1.31637	0.000858781	Yes	UDP-N-acetylglucosamine 1-carboxyvinyltransferase
gene3258	2829.76	5683.3	-1.00605	0.00970363	Yes	fructose-6-phosphate aldolase
gene3261	157.466	437.491	-1.47421	0.000245854	Yes	hypothetical protein
gene3262	458.625	142.981	1.68149	0.000245854	Yes	CTP synthetase
gene3264	66.4928	11211.1	-7.39751	0.000245854	Yes	methylmalonyl-CoA mutase
gene3265	45.7563	7872.6	-7.42673	0.000245854	Yes	TetR family transcriptional regulator
gene3266	47.3187	8503.42	-7.48949	0.000245854	Yes	acyl-CoA dehydrogenase
gene3267	90.8686	15932.9	-7.45401	0.000245854	Yes	acyl-CoA dehydrogenase
gene3268	81.4929	10259.6	-6.97608	0.000245854	Yes	putative 3-hydroxybutyryl-CoA dehydrogenase
gene3269	55.0523	5884.15	-6.73989	0.000245854	Yes	acetyl-CoA acetyltransferase
gene3270	57.0102	1463.63	-4.68219	0.000245854	Yes	hypothetical protein
gene3276	13.4365	46.2071	-1.78196	0.00209938	Yes	hypothetical protein GARCT_03386
gene3282	353.518	1089.73	-1.62412	0.00123168	Yes	4-oxalocrotonate tautomerase family enzyme
gene3286	4167.12	1693.34	1.29918	0.000465337	Yes	hypothetical protein
gene3287	16.1997	60.1477	-1.89254	0.000245854	Yes	transcriptional regulator
gene3290	875.886	256.28	1.77302	0.000245854	Yes	phosphate acetyltransferase
gene3291	1012.85	2288.84	-1.1762	0.00353628	Yes	heme-binding protein
gene3311	139.61	299.675	-1.102	0.0019261	Yes	PTS glucose transporter subunit IIA
gene3312	70.1839	279.036	-1.99124	0.000245854	Yes	tartrate dehydrogenase
gene3318	55.5442	138.646	-1.3197	0.000245854	Yes	sodium:proline symporter
gene3319	147.298	640.712	-2.12094	0.000245854	Yes	basic amino acid ABC transporter substrate-binding protein
gene3320	108.923	275.61	-1.33932	0.000465337	Yes	amino acid ABC transporter permease
gene3321	108.923	275.61	-1.33932	0.000465337	Yes	peptide ABC transporter ATP-binding protein
gene3322	349.786	110.51	1.6623	0.000245854	Yes	cytochrome aa3 quinol oxidase subunit IV
gene3323	143.981	40.5547	1.82794	0.000245854	Yes	cytochrome aa3 quinol oxidase subunit III
gene3324	139.92	66.5507	1.07208	0.0027764	Yes	cytochrome ubiquinol oxidase subunit I
gene3328	60.9488	29.1852	1.06236	0.00600764	Yes	hypothetical protein
gene3330	54.7394	243.742	-2.1547	0.000245854	Yes	IS4 family transposase
gene3334	405.191	899.122	-1.14991	0.00140533	Yes	mannose-6-phosphate isomerase, class I
gene3335	239.029	739.151	-1.62868	0.000245854	Yes	glycerate kinase
gene3346	93.8674	317.011	-1.75584	0.000245854	Yes	DNA-binding response regulator
gene3353	6714.29	3267.12	1.03922	0.003239	Yes	Ribosomal protein S18
gene3355	4472.06	1984.71	1.17201	0.0019261	Yes	30S ribosomal protein S6
gene3357	184.114	369.744	-1.00593	0.0033881	Yes	oxidoreductase
gene3358	290.469	1022.63	-1.81583	0.000245854	Yes	hypothetical protein GARCT_03469
gene3359	67.3539	145.655	-1.11272	0.00140533	Yes	putative MscS family protein YkuT
gene3360	276.526	1049.26	-1.92389	0.000245854	Yes	spore protease YyaC
gene3366	244.353	491.517	-1.00827	0.00543759	Yes	tRNA uridine-5-carboxymethylaminomethyl(34) synthesis enzyme MnmG

## Sheet: T70 vs T60
The significant differentially expressed genes between T70 and T60
Gene	FPKM(T70)	FPKM(T60)	log2(T70/T60)	Q-value	Significant	Annotation
gene0002	83.9411	185.156	-1.14129	0.00243921	Yes	DNA polymerase III subunit beta
gene0016	269.665	112.985	1.25504	0.000667448	Yes	tRNA-specific adenosine deaminase
gene0018	316.068	637.667	-1.01257	0.00514377	Yes	nucleoid-associated protein, YbaB/EbfC family
gene0025	95.2674	19.7555	2.26973	0.000245854	Yes	dTMP kinase
gene0029	143.706	23.2418	2.62833	0.000245854	Yes	hypothetical protein
gene0030	196.99	61.1839	1.6869	0.000245854	Yes	rRNA (cytidine-2'-O-)-methyltransferase
gene0031	504.858	5679.92	-3.49192	0.000245854	Yes	transition state regulator Abh
gene0033	2516.82	268.723	3.22741	0.000245854	Yes	hydrolase TatD
gene0034	1085.19	7811.18	-2.84759	0.000245854	Yes	hypothetical protein
gene0035	595.15	89.2278	2.73769	0.000245854	Yes	Ribonuclease M5
gene0036	595.15	89.2278	2.73769	0.000245854	Yes	16S rRNA (adenine(1518)-N(6)/adenine(1519)-N(6))-dimethyltransferase
gene0037	233.346	47.9368	2.28327	0.000245854	Yes	sporulation peptidase YabG
gene0042	8980.59	22741.1	-1.34042	0.000245854	Yes	septation protein spoVG
gene0043	1786.28	882.875	1.01668	0.00699732	Yes	bifunctional N-acetylglucosamine-1-phosphate uridyltransferase/glucosamine-1-phosphate acetyltransferase
gene0046	293.608	66.8966	2.13389	0.000245854	Yes	aminoacyl-tRNA hydrolase
gene0047	254.124	41.9879	2.59749	0.00140533	Yes	peptide ABC transporter permease
gene0049	282.784	112.29	1.33247	0.000245854	Yes	stage V sporulation protein T
gene0050	70.112	32.7735	1.09713	0.00175727	Yes	polysaccharide biosynthesis protein
gene0051	168.363	52.917	1.66977	0.000245854	Yes	MazG family protein
gene0052	678.467	273.634	1.31003	0.000245854	Yes	hypothetical protein
gene0055	1408.19	583.994	1.26982	0.000245854	Yes	septation inhibitor protein
gene0056	1135.88	309.495	1.87582	0.000245854	Yes	RNA-binding protein S1
gene0057	95.3814	301.006	-1.65801	0.000245854	Yes	stage II sporulation protein E
gene0058	123.321	525.094	-2.09016	0.000245854	Yes	hypothetical protein
gene0059	123.321	525.094	-2.09016	0.000245854	Yes	Serine/threonine-protein kinase Pkn1
gene0061	614.628	268.116	1.19686	0.00158199	Yes	hypoxanthine phosphoribosyltransferase
gene0073	1489.38	503.251	1.56536	0.000245854	Yes	tRNA dihydrouridine synthase DusB
gene0074	911.632	430.663	1.08189	0.00441083	Yes	lysine--tRNA ligase
gene0088	788.367	1922.58	-1.2861	0.00308401	Yes	ribonuclease III
gene0089	788.367	1922.58	-1.2861	0.00308401	Yes	hypothetical protein B4109_0104
gene0090	172.07	382.992	-1.15432	0.00175727	Yes	hypothetical protein
gene0092	399.423	0	10	0.000245854	Yes	preprotein translocase subunit SecE
gene0093	110.698	16.5132	2.74494	0.000245854	Yes	transcription termination/antitermination protein NusG
gene0095	3963.98	1837.24	1.10941	0.0033881	Yes	50S ribosomal protein L11
gene0096	1776.01	805.476	1.14073	0.00353628	Yes	50S ribosomal protein L1
gene0097	1092.23	418.254	1.38483	0.000245854	Yes	50S ribosomal protein L10
gene0098	1735.89	818.912	1.0839	0.00368562	Yes	50S ribosomal protein L7/L12
gene0108	4528.08	1407.8	1.68546	0.000245854	Yes	50S ribosomal protein L3
gene0112	5915.23	2821.61	1.06792	0.00586939	Yes	30S ribosomal protein S19
gene0113	8548.05	1882.61	2.18286	0.000245854	Yes	50S ribosomal protein L22
gene0114	5693.28	2213.92	1.36266	0.000465337	Yes	30S ribosomal protein S3
gene0119	5153.32	2203.02	1.22602	0.00123168	Yes	50S ribosomal protein L24
gene0120	3821.47	1801.56	1.08488	0.0018375	Yes	50S ribosomal protein L5
gene0121	7631.18	2750.94	1.47198	0.000858781	Yes	30S ribosomal protein S14 type Z
gene0122	2003.3	929.559	1.10776	0.0033881	Yes	30S ribosomal protein S8
gene0123	2882.42	932.036	1.62882	0.000465337	Yes	50S ribosomal protein L6
gene0125	1927.23	630.969	1.61089	0.000245854	Yes	30S ribosomal protein S5
gene0126	11851.2	3557.62	1.73605	0.000245854	Yes	50S ribosomal protein L30
gene0129	3248.91	1349.92	1.26708	0.000858781	Yes	adenylate kinase
gene0130	3248.91	1349.92	1.26708	0.000858781	Yes	type I methionyl aminopeptidase
gene0131	2818.14	1138.78	1.30725	0.000858781	Yes	translation initiation factor IF-1
gene0133	4512.49	1843.33	1.29161	0.000667448	Yes	30S ribosomal protein S13
gene0134	2324.91	1049.71	1.14718	0.00243921	Yes	30S ribosomal protein S11
gene0135	2985.76	976.338	1.61265	0.000245854	Yes	DNA-directed RNA polymerase subunit alpha
gene0136	9706.59	4624.59	1.06964	0.0048481	Yes	50S ribosomal protein L17
gene0137	1950.15	517.69	1.91342	0.000245854	Yes	energy-coupling factor transporter ATPase
gene0138	1950.15	517.69	1.91342	0.000245854	Yes	energy-coupling factor transporter ATPase
gene0139	1950.15	517.69	1.91342	0.000245854	Yes	cobalt ABC transporter permease
gene0140	651.229	261.107	1.31852	0.000465337	Yes	tRNA pseudouridine(38-40) synthase TruA
gene0141	3993.47	526.356	2.92353	0.000245854	Yes	50S ribosomal protein L13
gene0142	1619.2	412.669	1.97222	0.000245854	Yes	30S ribosomal protein S9
gene0144	30.6259	13.217	1.21236	0.00528505	Yes	N-acetylmuramoyl-L-alanine amidase CwlD
gene0145	708.37	1827.23	-1.36708	0.000245854	Yes	ATP-binding protein
gene0146	5.44219	48.1053	-3.14394	0.000245854	Yes	hypothetical protein
gene0149	1.38448	19.6663	-3.82831	0.000245854	Yes	hypothetical protein AVP43_02057
gene0152	898.654	407.579	1.14069	0.00175727	Yes	ECF RNA polymerase sigma factor SigW
gene0153	784.103	151.699	2.36983	0.000245854	Yes	anti-sigma factor
gene0157	1239.48	29091.3	-4.55278	0.000245854	Yes	glutamine--fructose-6-phosphate aminotransferase
gene0159	43.4814	15.6287	1.4762	0.000667448	Yes	hypothetical protein
gene0160	13.0837	4.86207	1.42813	0.0027764	Yes	tryptophan--tRNA ligase
gene0161	53.4148	21.5392	1.31027	0.00736251	Yes	hypothetical protein GTCCBUS3UF5_1860
gene0164	191.053	503.858	-1.39904	0.000465337	Yes	cupin
gene0165	191.053	503.858	-1.39904	0.000465337	Yes	hypothetical protein
gene0169	238.316	771.29	-1.6944	0.000245854	Yes	transposase
gene0170	1701.45	6522.65	-1.93869	0.000245854	Yes	L-glutamate gamma-semialdehyde dehydrogenase
gene0171	933.335	3721.31	-1.99534	0.000245854	Yes	ornithine--oxo-acid transaminase
gene0172	78.0089	163.713	-1.06946	0.00441083	Yes	Alkaline phosphatase
gene0175	791.626	363.301	1.12365	0.00470524	Yes	hydroxamate siderophore ABC transporter ferrichrome-binding protein
gene0178	51.9483	18.1416	1.51777	0.000245854	Yes	hypothetical protein GTCCBUS3UF5_8800
gene0181	68.5217	27.3954	1.32263	0.00140533	Yes	MazF family transcriptional regulator
gene0185	635.021	1644.4	-1.37269	0.000465337	Yes	DSBA oxidoreductase
gene0186	650.089	2112.61	-1.70032	0.000245854	Yes	hypothetical protein
gene0187	57.1062	14.1276	2.01513	0.000245854	Yes	N-acetylmuramoyl-L-alanine amidase
gene0189	2030.74	889.01	1.19173	0.0019261	Yes	glycerol phosphate lipoteichoic acid synthase
gene0192	491.475	182.415	1.42989	0.000245854	Yes	sporulation control protein
gene0198	766.408	225.746	1.76341	0.000245854	Yes	alkaline phosphatase
gene0199	766.408	225.746	1.76341	0.000245854	Yes	galactosyldiacylglycerol synthase
gene0200	501.982	215.742	1.21833	0.00140533	Yes	D-alanine--D-alanine ligase A
gene0204	2695.69	790.071	1.7706	0.000245854	Yes	DEAD/DEAH box helicase
gene0205	320.003	71.7242	2.15755	0.000245854	Yes	rhomboid family intramembrane serine protease
gene0206	79.8286	32.8379	1.28154	0.00470524	Yes	holo-ACP synthase
gene0207	116.415	54.8616	1.08541	0.003239	Yes	sporulation protein
gene0219	265.589	112.25	1.24248	0.000245854	Yes	ABC transporter ATP-binding protein
gene0229	63.8494	150.44	-1.23644	0.000858781	Yes	fumarate hydratase, class II
gene0231	51.7827	324.685	-2.6485	0.000245854	Yes	ATPase AAA
gene0232	85.4187	738.694	-3.11235	0.000245854	Yes	cytosolic protein
gene0233	85.4187	738.694	-3.11235	0.000245854	Yes	transglutaminase
gene0234	1257.41	286.784	2.13242	0.000245854	Yes	GMP synthetase
gene0238	1.49587	14.6659	-3.29341	0.000245854	Yes	hypothetical protein AVP43_02057
gene0242	180.159	71.193	1.33946	0.000245854	Yes	N5-carboxyaminoimidazole ribonucleotide mutase
gene0243	180.159	71.193	1.33946	0.000245854	Yes	5-(carboxyamino)imidazole ribonucleotide synthase
gene0244	180.159	71.193	1.33946	0.000245854	Yes	Adenylosuccinate lyase
gene0256	81.652	847.971	-3.37645	0.000245854	Yes	adenine deaminase
gene0257	149.561	1115.74	-2.89919	0.000245854	Yes	lipoprotein YerB
gene0258	349.055	3685.96	-3.40051	0.000245854	Yes	hypothetical protein
gene0267	754.763	193.606	1.9629	0.000245854	Yes	glutamyl-tRNA amidotransferase subunit C
gene0271	71.9281	272.659	-1.92247	0.000245854	Yes	NADH dehydrogenase
gene0272	71.9281	272.659	-1.92247	0.000245854	Yes	hypothetical protein
gene0273	71.9281	272.659	-1.92247	0.000245854	Yes	hypothetical protein
gene0274	88.483	275.922	-1.64079	0.000245854	Yes	heme ABC exporter ATP-binding protein CcmA
gene0278	571.814	1955.88	-1.7742	0.000245854	Yes	coiled-coil protein
gene0280	713.84	2037.52	-1.51314	0.00308401	Yes	cytosolic protein
gene0281	713.84	2037.52	-1.51314	0.00308401	Yes	ATPase
gene0282	713.84	2037.52	-1.51314	0.00308401	Yes	topoisomerase IV
gene0283	100.549	246.258	-1.29227	0.000667448	Yes	transposase
gene0290	34.1308	97.0173	-1.50717	0.00499649	Yes	CRISPR-associated protein Cas2
gene0291	21.9943	8.64168	1.34775	0.00930262	Yes	CRISPR-associated protein Cas1
gene0295	108.651	670.966	-2.62654	0.000245854	Yes	type II CRISPR RNA-guided endonuclease Cas9
gene0296	145.55	361.692	-1.31325	0.000465337	Yes	transposase
gene0299	217.192	1514.42	-2.80172	0.000245854	Yes	hypothetical protein
gene0300	35.5902	201.746	-2.50299	0.000245854	Yes	CRISPR-associated endoribonuclease Cas6
gene0301	92.5302	243.401	-1.39534	0.000245854	Yes	D-aminopeptidase
gene0302	47.866	127.409	-1.41239	0.000245854	Yes	MFS transporter
gene0308	546.408	1562.88	-1.51616	0.000245854	Yes	TetR family transcriptional regulator
gene0311	43.03	5.81921	2.88645	0.000465337	Yes	peptidase
gene0312	96.4627	39.6869	1.28131	0.000245854	Yes	peptidase S1
gene0317	186.757	412.722	-1.14401	0.00140533	Yes	hypothetical protein I656_01788
gene0318	186.757	412.722	-1.14401	0.00140533	Yes	membrane protein
gene0319	72.4095	179.627	-1.31075	0.000465337	Yes	transposase
gene0320	116.203	289.095	-1.3149	0.000245854	Yes	hypothetical protein
gene0321	603.805	2240.75	-1.89183	0.000245854	Yes	flotillin
gene0332	340.584	49.32	2.78777	0.000245854	Yes	serine/threonine transporter SstT
gene0333	298.12	146.546	1.02454	0.00412663	Yes	Sporulation-control protein
gene0335	229.589	104.917	1.12981	0.00105065	Yes	oxidoreductase
gene0341	39.3122	134.235	-1.77171	0.000245854	Yes	anti-sigma factor antagonist
gene0346	123.512	263.382	-1.09251	0.00140533	Yes	chemotaxis protein
gene0348	23.9649	87.3445	-1.86579	0.000245854	Yes	aminotransferase
gene0349	23.9649	87.3445	-1.86579	0.000245854	Yes	acetolactate synthase
gene0350	27.0634	77.82	-1.5238	0.000245854	Yes	aldehyde dehydrogenase
gene0351	30.0923	92.6868	-1.62297	0.000245854	Yes	saccharopine dehydrogenase
gene0352	170.781	44.3546	1.94499	0.000465337	Yes	MFS transporter
gene0353	170.781	44.3546	1.94499	0.000465337	Yes	MerR family transcriptional regulator
gene0363	94.2441	550.844	-2.54717	0.000245854	Yes	histidine ammonia-lyase
gene0364	390.834	852.993	-1.12598	0.00260896	Yes	membrane protein
gene0366	718.494	4469.56	-2.63708	0.000245854	Yes	lactate utilization protein C
gene0367	718.494	4469.56	-2.63708	0.000245854	Yes	iron-sulfur cluster-binding protein
gene0368	447.762	1136.38	-1.34364	0.00763211	Yes	Fe-S oxidoreductase
gene0370	99.5431	527.081	-2.40463	0.000245854	Yes	lactate permease
gene0371	317.131	1602.51	-2.33718	0.000667448	Yes	putative FAD-linked oxidoreductase
gene0372	317.131	1602.51	-2.33718	0.000667448	Yes	glycolate oxidase
gene0374	292.843	92.4834	1.66286	0.000245854	Yes	peptidase P60
gene0381	126.127	479.574	-1.92688	0.000245854	Yes	arginase
gene0385	954.881	411.724	1.21364	0.00140533	Yes	adenylyl-sulfate kinase
gene0386	1230.39	424.105	1.53662	0.000245854	Yes	Sulfate adenylyltransferase, dissimilatory-type
gene0387	465.795	187.175	1.31531	0.00308401	Yes	anion permease
gene0388	736.585	249.649	1.56095	0.000858781	Yes	Phosphoadenylyl-sulfate reductase
gene0389	638.625	240.256	1.4104	0.00353628	Yes	hypothetical protein
gene0395	39.3069	90.6219	-1.20508	0.000465337	Yes	calcium/proton exchanger
gene0396	41.4832	87.6651	-1.07948	0.0019261	Yes	hypothetical protein
gene0397	448.701	101.221	2.14825	0.000245854	Yes	radical SAM/CxCxxxxC motif protein YfkAB
gene0405	37.1819	14.0543	1.40359	0.000465337	Yes	GGDEF domain-containing protein
gene0412	43.2271	109.019	-1.33457	0.000858781	Yes	butyryl-CoA dehydrogenase
gene0413	38.2495	112.01	-1.55011	0.000245854	Yes	CoA transferase
gene0414	163.623	1288.19	-2.9769	0.000245854	Yes	penicillin-binding protein
gene0421	274.279	593.413	-1.11339	0.00158199	Yes	hypothetical protein
gene0427	65.5931	134.076	-1.03144	0.00826969	Yes	hypothetical protein AVP43_02084
gene0429	22.9699	60.3995	-1.39479	0.000245854	Yes	MFS transporter
gene0434	34.7068	0	10	0.00123168	Yes	hypothetical protein
gene0436	109.351	44.1393	1.30883	0.000245854	Yes	membrane protein
gene0441	78.832	19.0967	2.04546	0.000245854	Yes	ABC transporter permease
gene0445	551.452	258.755	1.09165	0.00699732	Yes	transcriptional repressor
gene0450	179.291	551.173	-1.6202	0.000245854	Yes	hypothetical protein
gene0451	320.309	115.69	1.4692	0.000245854	Yes	tRNA epoxyqueuosine(34) reductase QueG
gene0452	242.948	107.876	1.17127	0.000667448	Yes	hypothetical protein
gene0456	40.7714	152.873	-1.9067	0.000245854	Yes	sporulation protein YhbH
gene0461	257.4	1569.65	-2.60836	0.000245854	Yes	glutamate/aspartate:proton symporter GltP
gene0462	308.283	1533.39	-2.3144	0.000245854	Yes	glyoxal reductase
gene0471	82.6113	211.56	-1.35666	0.000245854	Yes	phosphoglucomutase
gene0473	2162.54	14631.4	-2.75827	0.000245854	Yes	hypothetical protein
gene0474	165.545	383.259	-1.2111	0.000245854	Yes	alkaline phosphatase
gene0479	266.386	92.1453	1.53154	0.00158199	Yes	hypothetical protein
gene0482	167.526	68.6748	1.28653	0.000465337	Yes	hypothetical protein
gene0483	58.3616	11.1212	2.39171	0.000245854	Yes	hypothetical protein I656_01971
gene0485	305.628	1914.04	-2.64677	0.000245854	Yes	carbon starvation protein A
gene0486	305.628	1914.04	-2.64677	0.000245854	Yes	DUF466 domain-containing protein
gene0487	305.628	1914.04	-2.64677	0.000245854	Yes	2-dehydropantoate 2-reductase
gene0488	49.6714	175.318	-1.81949	0.000245854	Yes	alpha-glucosidase
gene0489	152.961	430.156	-1.4917	0.000245854	Yes	Putative metal-dependent hydrolase YfiT
gene0504	37.4782	203.007	-2.43741	0.00158199	Yes	hypothetical protein
gene0505	300.516	788.299	-1.3913	0.00243921	Yes	ABC transporter ATP-binding protein
gene0513	45.3346	20.7262	1.12916	0.0027764	Yes	hypothetical protein
gene0514	239.505	111.307	1.10551	0.00308401	Yes	hypothetical protein
gene0516	69.7343	197.34	-1.50074	0.00736251	Yes	hypothetical protein
gene0517	69.7343	197.34	-1.50074	0.00736251	Yes	transposase
gene0526	52.3203	386.43	-2.88476	0.000245854	Yes	radical SAM protein
gene0528	335.193	66.3234	2.3374	0.000245854	Yes	coproporphyrinogen III oxidase
gene0530	253.835	998.781	-1.97628	0.000245854	Yes	putative ABC transporter ATP-binding protein YbhF
gene0531	946.882	2968.94	-1.64869	0.000245854	Yes	ABC-2 family transporter protein
gene0532	291.015	1456.01	-2.32285	0.000245854	Yes	transposase
gene0533	77.3726	36.4137	1.08734	0.00397583	Yes	3'->5' exoribonuclease Bsu YhaM
gene0537	565.301	1270.51	-1.16832	0.00105065	Yes	tryptophan transporter
gene0541	237.886	0	10	0.000245854	Yes	hypothetical protein
gene0555	34.2094	1306.79	-5.25549	0.000245854	Yes	long-chain-fatty-acid--CoA ligase
gene0556	24.0882	317.369	-3.71976	0.000245854	Yes	ABC transporter substrate-binding protein
gene0557	148.091	1394.17	-3.23485	0.000245854	Yes	ABC transporter permease
gene0558	148.091	1394.17	-3.23485	0.000245854	Yes	ABC transporter ATP-binding protein
gene0559	1101.09	407.899	1.43265	0.000245854	Yes	D-amino-acid transaminase
gene0563	239.07	2306.82	-3.2704	0.000245854	Yes	isocitrate lyase
gene0565	93.2467	554.873	-2.57303	0.000245854	Yes	competence protein ComK
gene0570	929.396	2843.13	-1.61311	0.00105065	Yes	exonuclease sbcCD subunit D
gene0571	929.396	2843.13	-1.61311	0.00105065	Yes	chromosome segregation protein SMC
gene0580	32.8447	323.526	-3.30015	0.000245854	Yes	AMP-dependent synthetase
gene0584	109.657	300.611	-1.4549	0.000245854	Yes	hypothetical protein B4109_0556
gene0586	100.035	206.967	-1.0489	0.00209938	Yes	diguanylate cyclase
gene0587	38.6392	82.5586	-1.09535	0.00441083	Yes	hypothetical protein
gene0590	104.963	253.064	-1.26962	0.000465337	Yes	AraC family transcriptional regulator
gene0591	232.243	485.787	-1.06469	0.0071245	Yes	cyclomaltodextrinase
gene0593	1635.11	7198.32	-2.13827	0.000245854	Yes	ABC transporter substrate-binding protein
gene0597	456.835	1386.13	-1.60132	0.000245854	Yes	LacI family transcriptional regulator
gene0598	4.58661	11.0797	-1.27242	0.00686283	Yes	hypothetical protein B4109_0542
gene0600	427.744	150.026	1.51154	0.000245854	Yes	AbrB family transcriptional regulator
gene0601	129.018	54.8918	1.23291	0.00123168	Yes	twitching motility protein PilT
gene0609	355.403	756.995	-1.09083	0.0033881	Yes	hypothetical protein
gene0618	347.466	929.337	-1.41933	0.000245854	Yes	transposase, partial
gene0623	37.5332	104.734	-1.48049	0.000245854	Yes	transposase
gene0624	791.849	165.526	2.25817	0.000245854	Yes	YajQ family cyclic di-GMP-binding protein
gene0628	894.72	3780.48	-2.07906	0.000245854	Yes	hypothetical protein
gene0630	66.7866	274.05	-2.03681	0.000245854	Yes	phosphatase
gene0632	157.615	427.78	-1.44046	0.000245854	Yes	Transposase DDE domain protein
gene0640	777.348	307.419	1.33835	0.00243921	Yes	hypothetical protein
gene0644	2301.76	7454.55	-1.69538	0.00308401	Yes	hypothetical protein GK0761
gene0646	114.978	566.197	-2.29995	0.000245854	Yes	molybdenum cofactor guanylyltransferase
gene0647	65.7381	674.563	-3.35915	0.000245854	Yes	Transcriptional regulatory protein DegU
gene0648	242.792	89790.6	-8.5307	0.000245854	Yes	hypothetical protein
gene0649	17.7684	1314.56	-6.20912	0.000245854	Yes	hypothetical protein
gene0650	22.9062	1987.51	-6.43908	0.000245854	Yes	ABC transporter related protein
gene0651	39.5956	2129.47	-5.74901	0.000245854	Yes	hypothetical protein
gene0652	149.011	2269.14	-3.92865	0.000245854	Yes	hypothetical protein
gene0653	56.536	1211.07	-4.42097	0.000245854	Yes	ABC transporter permease
gene0654	56.536	1211.07	-4.42097	0.000245854	Yes	hypothetical protein
gene0655	57.5615	598.78	-3.37885	0.000245854	Yes	ABC transporter ATP-binding protein
gene0656	186.608	2836.42	-3.92599	0.000245854	Yes	radical SAM protein
gene0657	233.189	561.5	-1.26779	0.000465337	Yes	Anti-sigma-K factor rskA
gene0658	233.189	561.5	-1.26779	0.000465337	Yes	RNA polymerase
gene0659	51.4906	5.50144	3.22643	0.000245854	Yes	hypothetical protein
gene0660	83.5383	25.3465	1.72065	0.000245854	Yes	ABC transporter ATP-binding protein
gene0661	83.5383	25.3465	1.72065	0.000245854	Yes	ABC transporter permease
gene0674	108.734	232.336	-1.09541	0.00397583	Yes	hypothetical protein
gene0675	26.8803	184.099	-2.77586	0.000245854	Yes	IS4 family transposase
gene0676	9.03982	21.9384	-1.27909	0.00736251	Yes	wall-associated protein
gene0682	17.2471	4.23758	2.02504	0.000245854	Yes	Wall-associated protein, partial
gene0687	254.675	582.182	-1.19281	0.000667448	Yes	transposase
gene0692	72.2115	9.81157	2.87967	0.000245854	Yes	N-acetyl-gamma-glutamyl-phosphate reductase
gene0693	293.165	26.3648	3.47503	0.000245854	Yes	bifunctional ornithine acetyltransferase/N-acetylglutamate synthase
gene0694	436.646	39.6017	3.46283	0.000245854	Yes	acetylglutamate kinase
gene0695	508.558	89.8509	2.50081	0.000245854	Yes	acetylornithine aminotransferase
gene0696	816.497	138.321	2.56143	0.000245854	Yes	carbamoyl phosphate synthase small subunit
gene0697	816.497	138.321	2.56143	0.000245854	Yes	carbamoyl phosphate synthase large subunit
gene0698	816.497	138.321	2.56143	0.000245854	Yes	ornithine carbamoyltransferase
gene0700	208.393	0	10	0.00140533	Yes	YjzC family protein
gene0704	4914.28	2431.69	1.01502	0.00671528	Yes	hypothetical protein
gene0707	323.861	47.9448	2.75593	0.000245854	Yes	3-oxoacyl-ACP synthase
gene0708	678.791	151.131	2.16717	0.000245854	Yes	beta-ketoacyl- synthase II
gene0709	52.1455	16.4198	1.66711	0.00260896	Yes	cytosolic protein
gene0713	195.777	84.8766	1.20577	0.0019261	Yes	hypothetical protein
gene0714	3115.77	14551.8	-2.22354	0.000245854	Yes	peptide ABC transporter substrate-binding protein
gene0717	863.581	1928.98	-1.15943	0.00158199	Yes	ABC transporter ATP-binding protein
gene0718	863.581	1928.98	-1.15943	0.00158199	Yes	ABC transporter ATP-binding protein
gene0720	605.711	3665.3	-2.59723	0.000245854	Yes	transcriptional regulator Spx
gene0721	392.127	797.676	-1.02448	0.00543759	Yes	hypothetical protein
gene0722	222.309	628.285	-1.49885	0.000245854	Yes	adaptor protein MecA
gene0723	196.305	73.4215	1.41882	0.000245854	Yes	cardiolipin synthase
gene0725	123.938	491.132	-1.98649	0.000245854	Yes	oligoendopeptidase F
gene0726	157.844	2310.81	-3.87183	0.000245854	Yes	hypothetical protein
gene0734	509.356	1197.13	-1.23283	0.000465337	Yes	RNA pseudouridine synthase
gene0735	248.749	781.662	-1.65185	0.000245854	Yes	bis(5'-nucleosyl)-tetraphosphatase
gene0737	530.744	64.6286	3.03777	0.000245854	Yes	enoyl- reductase
gene0763	535.99	2022.18	-1.91563	0.000245854	Yes	thiol reductase thioredoxin
gene0766	85.0341	209.03	-1.2976	0.0085246	Yes	sporulation protein
gene0767	2629.85	6631.42	-1.33434	0.000245854	Yes	acetyltransferase
gene0768	2629.85	6631.42	-1.33434	0.000245854	Yes	hypothetical protein
gene0769	1089.68	3429.87	-1.65425	0.000245854	Yes	hypothetical protein
gene0781	30.7893	85.9447	-1.48098	0.00353628	Yes	hypothetical protein AVP43_03190
gene0782	104.699	265.137	-1.34049	0.000245854	Yes	Transposase DDE domain protein
gene0783	12.9171	93.7351	-2.85931	0.000245854	Yes	IS4 family transposase
gene0784	12.9171	93.7351	-2.85931	0.000245854	Yes	transposase, partial
gene0792	3.65197	10.1004	-1.46767	0.00428614	Yes	hypothetical protein
gene0794	182.136	72.5522	1.32792	0.000245854	Yes	osmotically inducible protein C
gene0796	61.8807	14.6598	2.07762	0.000245854	Yes	cAMP-binding protein
gene0806	544.233	2990.85	-2.45826	0.000245854	Yes	hypothetical protein
gene0811	219.749	467.599	-1.08942	0.00293553	Yes	FMN reductase
gene0813	4794.94	22979.2	-2.26074	0.000245854	Yes	copper-translocating P-type ATPase
gene0814	100801	314505	-1.64157	0.000245854	Yes	copper ion binding protein
gene0815	118.54	239.014	-1.01172	0.00671528	Yes	peptidase C39
gene0817	2049.16	942.592	1.12033	0.00615036	Yes	ribonucleotide-diphosphate reductase subunit alpha
gene0818	2007.53	799.14	1.3289	0.000858781	Yes	ribonucleotide-diphosphate reductase subunit beta
gene0819	426.112	78.1677	2.44659	0.000245854	Yes	phosphohydrolase
gene0821	205.731	86.1604	1.25566	0.000858781	Yes	hypothetical protein
gene0823	4.07836	20.6734	-2.34171	0.000858781	Yes	hypothetical protein
gene0824	68.5598	326.318	-2.25084	0.000245854	Yes	MFS transporter
gene0825	3.75307	25.0368	-2.73791	0.000245854	Yes	ornithine cyclodeaminase
gene0828	19.5652	3.89489	2.32864	0.000245854	Yes	hypothetical protein
gene0829	34.7291	12.7598	1.44454	0.000245854	Yes	membrane protein
gene0842	53.0389	1083.53	-4.35254	0.000245854	Yes	hypothetical protein
gene0848	33.1034	680.097	-4.36069	0.000245854	Yes	cation acetate symporter
gene0849	33.1034	680.097	-4.36069	0.000245854	Yes	membrane spanning protein
gene0854	16.7625	6.77953	1.30598	0.000858781	Yes	MFS transporter
gene0855	1017.1	0	10	0.00140533	Yes	hypothetical protein GA8_01660
gene0856	1017.1	0	10	0.00140533	Yes	hypothetical conserved protein
gene0857	1017.1	0	10	0.00140533	Yes	hypothetical protein B4109_0776
gene0861	414.029	185.708	1.1567	0.00397583	Yes	sugar ABC transporter permease
gene0862	414.029	185.708	1.1567	0.00397583	Yes	sugar ABC transporter
gene0865	158.815	34.094	2.21976	0.000245854	Yes	S-methyl-5-thioribose kinase
gene0866	161.524	56.3117	1.52024	0.000245854	Yes	hydrolase
gene0867	179.77	10.675	4.07384	0.000245854	Yes	aminotransferase
gene0868	1265.05	511.439	1.30656	0.000667448	Yes	2,3-diketo-5-methylthiopentyl-1-phosphate enolase
gene0869	1265.05	511.439	1.30656	0.000667448	Yes	2-hydroxy-3-keto-5-methylthiopentenyl-1-phosphate phosphatase
gene0870	1265.05	511.439	1.30656	0.000667448	Yes	methylthioribulose-1-phosphate dehydratase
gene0873	581.588	127.661	2.18768	0.000245854	Yes	HTH-type transcriptional regulator mhqR
gene0874	26.4946	76.4503	-1.52882	0.000245854	Yes	propanediol utilization protein
gene0875	35.7987	561.178	-3.97048	0.000245854	Yes	short-chain dehydrogenase
gene0876	84.2233	837.456	-3.31372	0.000245854	Yes	peptidase
gene0879	223.04	537.882	-1.26999	0.00140533	Yes	oligoendopeptidase F
gene0880	383.789	1507.67	-1.97394	0.000245854	Yes	GNAT family acetyltransferase
gene0881	587.546	1754.67	-1.57843	0.000245854	Yes	hypothetical protein AVP43_01537
gene0884	2195.93	232.201	3.24139	0.000245854	Yes	Clp protease ClpX
gene0885	946.009	453.453	1.0609	0.00499649	Yes	hypothetical protein
gene0886	24.2142	8.16722	1.56794	0.000245854	Yes	hypothetical protein
gene0895	664.531	301.823	1.13863	0.00123168	Yes	oxidoreductase
gene0897	27.681	3.91261	2.82269	0.00140533	Yes	peptidoglycan-binding protein
gene0900	45.5508	184.736	-2.01992	0.000245854	Yes	3-ketoacyl-ACP reductase
gene0910	27.9579	57.2577	-1.03421	0.00865461	Yes	group II intron reverse transcriptase/maturase
gene0911	219.701	93.3253	1.2352	0.00123168	Yes	sporulation protein
gene0913	49.2975	320.447	-2.7005	0.000245854	Yes	wall-associated protein
gene0916	230.529	74.8929	1.62205	0.000245854	Yes	hypothetical protein AVP43_01642
gene0924	27.435	98.5924	-1.84546	0.000245854	Yes	hypothetical protein GEPA3_3619, partial
gene0927	28.5949	204.868	-2.84086	0.000245854	Yes	transposase
gene0932	84.4761	27.8347	1.60166	0.000245854	Yes	Rrf2 family transcriptional regulator
gene0933	18.2894	4.89698	1.90104	0.000245854	Yes	tRNA-specific 2-thiouridylase MnmA 1
gene0934	25.762	9.90057	1.37966	0.000245854	Yes	LLM class oxidoreductase
gene0936	571.058	195.692	1.54505	0.00105065	Yes	hypothetical protein
gene0939	1549.1	6009.04	-1.9557	0.000245854	Yes	2-oxoglutarate dehydrogenase subunit E1
gene0940	1697.99	9509.55	-2.48555	0.000245854	Yes	dihydrolipoamide succinyltransferase
gene0941	112.982	365.939	-1.69551	0.0071245	Yes	hypothetical protein
gene0942	151.062	364.331	-1.27011	0.000245854	Yes	3-oxoacyl-ACP reductase
gene0943	454.694	2238.74	-2.29972	0.000245854	Yes	oxidoreductase
gene0944	11.0169	380.334	-5.10948	0.000245854	Yes	acyl-CoA dehydrogenase
gene0945	33.4011	1780.45	-5.7362	0.000245854	Yes	gluconate 5-dehydrogenase
gene0946	24.2608	978.912	-5.33448	0.000245854	Yes	gluconate 5-dehydrogenase
gene0947	22.8724	1607.24	-6.13483	0.000245854	Yes	long-chain fatty acid--CoA ligase
gene0948	44.9131	655.774	-3.86799	0.000245854	Yes	TetR family transcriptional regulator
gene0949	79.2367	813.783	-3.3604	0.000245854	Yes	aminoglycoside phosphotransferase
gene0950	408.732	4779.4	-3.5476	0.000245854	Yes	2-phosphosulfolactate phosphatase
gene0951	408.732	4779.4	-3.5476	0.000245854	Yes	alcohol dehydrogenase
gene0953	11987.6	71972.1	-2.58589	0.000245854	Yes	hypothetical protein
gene0956	80.8853	32.8158	1.30149	0.000245854	Yes	diguanylate cyclase
gene0957	80.8853	32.8158	1.30149	0.000245854	Yes	HEAT repeat family protein
gene0958	80.8853	32.8158	1.30149	0.000245854	Yes	glycosyl transferase
gene0960	254.34	101.7	1.32244	0.000245854	Yes	metallophosphoesterase
gene0961	66.5531	292.9	-2.13783	0.000245854	Yes	2,4-dienoyl-CoA reductase
gene0969	290.294	134.454	1.1104	0.003239	Yes	potassium transporter Trk
gene0980	544.05	172.142	1.66014	0.000245854	Yes	arginine decarboxylase
gene0983	51.1589	140.783	-1.46042	0.0019261	Yes	hypothetical protein
gene0996	104.471	45.0014	1.21506	0.000245854	Yes	cell division protein FtsW
gene1006	255.638	678.031	-1.40725	0.000245854	Yes	hypothetical protein
gene1007	1114.94	2324.45	-1.05992	0.00514377	Yes	hypothetical protein
gene1010	298.728	143.125	1.06156	0.00293553	Yes	hypothetical protein GARCT_01112
gene1015	522.595	196.507	1.41111	0.000245854	Yes	hypothetical protein
gene1022	1106.31	416.123	1.41067	0.000245854	Yes	hypothetical protein
gene1023	5351.18	1907.96	1.48783	0.00123168	Yes	Ribosomal protein L32
gene1030	228.162	505.503	-1.14766	0.00158199	Yes	cell division protein FtsL
gene1036	458.601	203.831	1.16987	0.0019261	Yes	UDP-N-acetylmuramoylalanine--D-glutamate ligase
gene1046	37.7466	79.765	-1.07941	0.00586939	Yes	sporulation sigma factor SigE
gene1051	1127.85	2951.96	-1.3881	0.000245854	Yes	cell division protein SepF
gene1052	324.723	1013.22	-1.64167	0.000245854	Yes	membrane protein
gene1053	325.466	765.678	-1.23423	0.000858781	Yes	hypothetical protein AVP43_01803
gene1057	71.141	457.735	-2.68576	0.000245854	Yes	ABC transporter permease
gene1058	71.141	457.735	-2.68576	0.000245854	Yes	ABC transporter ATP-binding protein
gene1059	71.141	457.735	-2.68576	0.000245854	Yes	hypothetical protein
gene1063	12.8176	28.1914	-1.13713	0.00470524	Yes	uracil transporter
gene1064	9.88362	68.0198	-2.78284	0.000245854	Yes	aspartate carbamoyltransferase
gene1065	9.88362	68.0198	-2.78284	0.000245854	Yes	dihydroorotase
gene1066	155.931	612.192	-1.97308	0.00140533	Yes	carbamoyl phosphate synthase small subunit
gene1067	155.931	612.192	-1.97308	0.00140533	Yes	carbamoyl phosphate synthase large subunit
gene1068	155.931	612.192	-1.97308	0.00140533	Yes	dihydroorotate dehydrogenase electron transfer subunit
gene1069	155.931	612.192	-1.97308	0.00140533	Yes	dihydroorotate dehydrogenase B catalytic subunit
gene1070	155.931	612.192	-1.97308	0.00140533	Yes	orotidine 5'-phosphate decarboxylase
gene1071	155.931	612.192	-1.97308	0.00140533	Yes	orotate phosphoribosyltransferase
gene1087	288.098	135.261	1.09081	0.00293553	Yes	serine/threonine protein kinase
gene1102	3087.64	730.214	2.08011	0.000245854	Yes	malonyl CoA-acyl carrier protein transacylase
gene1104	23358.2	52986.8	-1.1817	0.00227074	Yes	acyl carrier protein
gene1112	327.341	50.2269	2.70426	0.000245854	Yes	hypothetical protein
gene1114	12489.7	4603.73	1.43986	0.000245854	Yes	30S ribosomal protein S16
gene1115	1520.76	670.868	1.18069	0.0019261	Yes	nucleic acid binding protein
gene1126	1232.54	3517.83	-1.51305	0.000245854	Yes	succinate--CoA ligase subunit beta
gene1127	1898.48	8389.61	-2.14376	0.000245854	Yes	succinate--CoA ligase subunit alpha
gene1139	1019.76	2118.23	-1.05463	0.00572208	Yes	flagellar motor switch protein FliG
gene1140	1019.76	2118.23	-1.05463	0.00572208	Yes	flagellar assembly protein FliH
gene1141	408.58	1237.87	-1.59917	0.000245854	Yes	ATP synthase
gene1143	228.416	592.22	-1.37447	0.00140533	Yes	MgtE protein
gene1144	228.416	592.22	-1.37447	0.00140533	Yes	flagellar hook-length control protein FliK
gene1145	216.519	594.511	-1.45721	0.000245854	Yes	flagellar hook assembly protein FlgD
gene1149	408.059	927.693	-1.18487	0.00243921	Yes	flagellar motor switch protein FliM
gene1150	408.059	927.693	-1.18487	0.00243921	Yes	Flagellar motor switch protein FliN
gene1151	298.229	745.253	-1.32131	0.000245854	Yes	response regulator
gene1162	229.868	539.887	-1.23185	0.00158199	Yes	chemotaxis protein CheA
gene1169	2632.69	1243.32	1.08234	0.00572208	Yes	30S ribosomal protein S2
gene1170	1020.63	448.953	1.18482	0.000465337	Yes	elongation factor Ts
gene1171	910.281	383.998	1.24521	0.000245854	Yes	UMP kinase
gene1181	33954.2	9614.26	1.82034	0.00105065	Yes	RNA-binding protein
gene1182	33954.2	9614.26	1.82034	0.00105065	Yes	50S ribosomal protein L7
gene1183	33954.2	9614.26	1.82034	0.00105065	Yes	Probable ribosomal protein in nusA-infB intergenic region, partial
gene1191	921.881	1931.21	-1.06685	0.00557911	Yes	hypothetical protein
gene1192	921.881	1931.21	-1.06685	0.00557911	Yes	peptidase M16
gene1197	1079.3	2358.49	-1.12777	0.00308401	Yes	aspartate kinase
gene1199	414.967	184.025	1.17309	0.00123168	Yes	RNase J family beta-CASP ribonuclease
gene1200	114.023	21.8603	2.38294	0.000858781	Yes	Clp protease ClpP
gene1201	114.023	21.8603	2.38294	0.000858781	Yes	ribonuclease
gene1205	84.952	36.8561	1.20474	0.000667448	Yes	ABC transporter (lipoprotein)
gene1206	81.7369	26.8672	1.60514	0.000245854	Yes	heme ABC transporter ATP-binding protein
gene1207	81.7369	26.8672	1.60514	0.000245854	Yes	monosaccharide ABC transport system Ia/Ib component
gene1208	71.5763	10.8474	2.72213	0.000245854	Yes	ABC transporter permease
gene1209	482.6	1725.52	-1.83813	0.000245854	Yes	peptidase M16
gene1210	482.6	1725.52	-1.83813	0.000245854	Yes	peptidase M16
gene1216	876.113	5670.15	-2.6942	0.000245854	Yes	competence/damage-inducible protein A
gene1221	1921.12	3905.7	-1.02363	0.0085246	Yes	ribonuclease Y
gene1225	978.049	3220.65	-1.71937	0.000245854	Yes	2-oxoglutarate ferredoxin oxidoreductase subunit alpha
gene1226	978.049	3220.65	-1.71937	0.000245854	Yes	2-oxoacid ferredoxin oxidoreductase
gene1229	11.057	33.0933	-1.58158	0.00175727	Yes	spore coat protein
gene1233	735.764	161.708	2.18585	0.000245854	Yes	peptidase P60
gene1239	23.4259	6.49692	1.85028	0.000245854	Yes	Stage V sporulation protein K
gene1240	135.354	961.404	-2.82841	0.000245854	Yes	long-chain-fatty-acid--CoA ligase
gene1241	166.943	1431.19	-3.09979	0.000245854	Yes	acyl-CoA dehydrogenase
gene1242	65.2118	496.217	-2.92777	0.000245854	Yes	CoA transferase
gene1243	35.2381	578.345	-4.03672	0.000245854	Yes	fatty-acid--CoA ligase
gene1244	34.3051	1348.55	-5.29684	0.000245854	Yes	acetyl-CoA acetyltransferase
gene1253	109.304	20.6793	2.40209	0.000245854	Yes	cell division control protein
gene1256	764.336	2044.52	-1.41948	0.000245854	Yes	transketolase
gene1257	22.3259	67.4354	-1.59479	0.00227074	Yes	DUF2522 domain-containing protein
gene1258	1303.39	628.439	1.05242	0.00930261	Yes	hypothetical protein
gene1259	52.986	406.407	-2.93924	0.000245854	Yes	multidrug ABC transporter ATP-binding protein
gene1260	90.1265	527.97	-2.55043	0.000245854	Yes	multidrug ABC transporter ATP-binding protein
gene1263	107.8	313.512	-1.54016	0.000245854	Yes	response regulator
gene1267	1011.4	35.1723	4.84577	0.000245854	Yes	Spore cortex-lytic enzyme
gene1269	82.7674	814.53	-3.29883	0.000245854	Yes	Cellobiose-specific phosphotransferase enzyme IIB component
gene1270	61.1252	1143.7	-4.2258	0.000245854	Yes	Cellobiose permease IIC component
gene1271	58.89	1995.44	-5.08254	0.000245854	Yes	Carbohydrate deacetylase
gene1272	33.8234	1666.1	-5.62231	0.000245854	Yes	PTS cellobiose transporter subunit IIA
gene1274	55.7279	2171.73	-5.2843	0.000245854	Yes	hypothetical protein
gene1276	3091.35	18113.6	-2.55076	0.000245854	Yes	aconitate hydratase
gene1278	82.2457	383.605	-2.22161	0.000245854	Yes	acid phosphatase
gene1279	156.733	530.902	-1.76014	0.000245854	Yes	membrane protein
gene1280	275.221	134.993	1.02771	0.0033881	Yes	hypothetical protein
gene1288	66.3256	328.177	-2.30684	0.000245854	Yes	Oligopeptide transport ATP-binding protein oppD
gene1289	66.3256	328.177	-2.30684	0.000245854	Yes	oligopeptide ABC transporter ATPase
gene1290	18.071	68.8846	-1.93051	0.000245854	Yes	peptide ABC transporter permease
gene1291	17.2062	94.8326	-2.46245	0.000245854	Yes	peptide ABC transporter permease
gene1292	28.6883	521.671	-4.18461	0.000245854	Yes	ABC transporter substrate-binding protein
gene1293	413.889	1784.16	-2.10793	0.000245854	Yes	hypothetical protein GBL_3322
gene1294	500.417	2041.15	-2.02818	0.000245854	Yes	glyoxalase
gene1295	1071.05	3807.28	-1.82973	0.000245854	Yes	thioesterase
gene1296	298.443	1453.71	-2.28421	0.000245854	Yes	thioesterase
gene1299	958.241	4481.4	-2.22549	0.000245854	Yes	urocanate hydratase
gene1300	716.129	6872.18	-3.26248	0.000245854	Yes	imidazolonepropionase
gene1301	133.994	950.692	-2.82681	0.000245854	Yes	histidine transporter
gene1302	117.548	1182.96	-3.33108	0.000245854	Yes	histidine transporter
gene1308	315.465	1095.23	-1.79568	0.000245854	Yes	hypothetical protein
gene1309	318.095	1772.13	-2.47795	0.000245854	Yes	hypothetical protein GK1375
gene1314	14.319	31.4754	-1.13629	0.0019261	Yes	alkaline phosphatase
gene1320	43.3472	121.278	-1.48431	0.000245854	Yes	transposase
gene1322	8.22867	26.4865	-1.68653	0.000245854	Yes	sodium:proline symporter
gene1323	3.64941	12.6876	-1.79768	0.000465337	Yes	3-oxoacyl-ACP reductase
gene1324	7.41116	17.8432	-1.2676	0.0019261	Yes	polysaccharide deacetylase
gene1325	14.7005	43.5123	-1.56556	0.000245854	Yes	guanidinobutyrase
gene1331	8.63222	43.9876	-2.34929	0.000245854	Yes	aspartate aminotransferase family protein
gene1349	57.9097	22.4128	1.36948	0.000245854	Yes	transposase
gene1350	33.8507	7.85605	2.10731	0.0071245	Yes	transposase
gene1351	4.47163	80.0426	-4.1619	0.000245854	Yes	WYL domain-containing protein
gene1352	32.2035	515.94	-4.00191	0.000245854	Yes	hypothetical protein
gene1354	44.3061	192.823	-2.1217	0.000245854	Yes	hypothetical protein
gene1358	163.306	692.323	-2.08387	0.000245854	Yes	malate:quinone oxidoreductase
gene1359	121.088	247.236	-1.02983	0.003239	Yes	hypothetical protein
gene1361	7.99854	24.5764	-1.61947	0.000245854	Yes	S-adenosylmethionine decarboxylase proenzyme
gene1362	26.0086	67.0297	-1.36581	0.000245854	Yes	MBL fold metallo-hydrolase
gene1458	283.554	1222.31	-2.10791	0.000245854	Yes	IclR family transcriptional regulator
gene1459	283.554	1222.31	-2.10791	0.000245854	Yes	Kinase A inhibitor
gene1460	283.554	1222.31	-2.10791	0.000245854	Yes	KipI antagonist
gene1461	283.554	1222.31	-2.10791	0.000245854	Yes	lamB/YcsF family protein
gene1462	283.554	1222.31	-2.10791	0.000245854	Yes	hypothetical protein GHH_c15230
gene1463	13.2611	1040.51	-6.29395	0.000245854	Yes	long-chain fatty acid--CoA ligase
gene1464	13.2611	1040.51	-6.29395	0.000245854	Yes	phosphotriesterase
gene1569	374.797	1564.2	-2.06124	0.0048481	Yes	HTH-type transcriptional repressor YtrA
gene1570	374.797	1564.2	-2.06124	0.0048481	Yes	Acetoin transport ATP-binding protein
gene1571	374.797	1564.2	-2.06124	0.0048481	Yes	multidrug ABC transporter permease
gene1573	374.797	1564.2	-2.06124	0.0048481	Yes	spore germination protein
gene1574	374.797	1564.2	-2.06124	0.0048481	Yes	spore gernimation protein KC
gene1575	374.797	1564.2	-2.06124	0.0048481	Yes	spore gernimation protein KB
gene1576	374.797	1564.2	-2.06124	0.0048481	Yes	histidine kinase
gene1577	374.797	1564.2	-2.06124	0.0048481	Yes	ATP-binding protein
gene1578	374.797	1564.2	-2.06124	0.0048481	Yes	stage II sporulation protein AA
gene1579	374.797	1564.2	-2.06124	0.0048481	Yes	ABC transporter ATP-binding protein
gene1580	374.797	1564.2	-2.06124	0.0048481	Yes	multidrug ABC transporter ATP-binding protein
gene1583	9.23886	18.6886	-1.01637	0.00801864	Yes	transposase
gene1584	57.0747	155.357	-1.44466	0.00260896	Yes	hypothetical protein GARCT_01649
gene1585	488.555	5094.42	-3.38233	0.000245854	Yes	pirin
gene1586	104.784	281.398	-1.42519	0.000245854	Yes	NADPH-dependent oxidoreductase
gene1587	180.054	743.225	-2.04537	0.000245854	Yes	SIR2 family protein
gene1588	16.4533	1285.72	-6.28806	0.000245854	Yes	acyl-CoA dehydrogenase
gene1589	10.2129	1552.25	-7.24782	0.000245854	Yes	beta-ketoacyl-ACP reductase
gene1590	26.3992	4050.77	-7.26156	0.000245854	Yes	dehydratase
gene1591	26.3992	4050.77	-7.26156	0.000245854	Yes	dehydratase
gene1592	10.0242	1548.42	-7.27117	0.000245854	Yes	acetyl-CoA acetyltransferase
gene1593	5.51178	911.412	-7.36944	0.000245854	Yes	TetR family transcriptional regulator
gene1594	14.8283	305.195	-4.36331	0.000245854	Yes	branched-chain amino acid ABC transporter permease
gene1595	14.8283	305.195	-4.36331	0.000245854	Yes	ABC transporter permease
gene1596	1.7352	508.632	-8.19538	0.000245854	Yes	high-affinity branched-chain amino acid ABC transporter ATP-binding protein LivG
gene1616	62.8784	770.221	-3.61464	0.000245854	Yes	hypothetical protein
gene1617	297.395	1421.47	-2.25693	0.000245854	Yes	catalase/peroxidase HPI
gene1619	73.9287	202.76	-1.45557	0.00412663	Yes	hypothetical protein
gene1620	13.9684	86.714	-2.6341	0.000245854	Yes	NUDIX hydrolase
gene1624	9.82228	39.8852	-2.02172	0.000245854	Yes	NUDIX domain-containing protein
gene1629	8.28437	110.904	-3.74278	0.000245854	Yes	endonuclease
gene1630	174.845	2204.03	-3.656	0.000245854	Yes	hypothetical protein
gene1635	520.904	97.9891	2.41032	0.000245854	Yes	formyltetrahydrofolate deformylase
gene1886	5.19387	14.0716	-1.4379	0.00724093	Yes	sporulation-specific glycosylase
gene1899	32.8989	13.2137	1.316	0.000465337	Yes	transposase
gene1900	27.0849	54.2222	-1.00139	0.00736251	Yes	tryptophan synthase subunit beta
gene1904	18.9914	57.5133	-1.59855	0.000245854	Yes	site-specific DNA methylase
gene1905	35.1596	74.0691	-1.07495	0.00260896	Yes	hypothetical protein
gene1906	171.624	968.268	-2.49616	0.000245854	Yes	hypothetical protein
gene1907	171.624	968.268	-2.49616	0.000245854	Yes	DNA helicase
gene1919	27.6918	2.14155	3.69273	0.000245854	Yes	reactivating factor for ethanolamine ammonia lyase
gene1920	39.9578	13.4549	1.57035	0.00175727	Yes	amidase
gene1939	4.86229	14.2209	-1.5483	0.000245854	Yes	acetylornithine deacetylase
gene1946	13.7377	46.3282	-1.75375	0.000245854	Yes	allantoinase
gene1951	184.52	503.149	-1.44721	0.000245854	Yes	xylose isomerase
gene1952	208.472	666.243	-1.67619	0.000245854	Yes	dehydrogenase
gene1953	208.472	666.243	-1.67619	0.000245854	Yes	glutamine amidotransferase
gene1956	30.2999	285.3	-3.23509	0.000245854	Yes	oxidoreductase
gene1957	114.231	660.528	-2.53167	0.000245854	Yes	LacI family transcriptional regulator
gene1958	19.5133	40.8863	-1.06716	0.0071245	Yes	hypothetical protein
gene1961	3.82255	31.7652	-3.05484	0.00105065	Yes	dehydratase
gene1962	18.4945	119.805	-2.69552	0.000245854	Yes	sugar ABC transporter permease
gene1963	31.0565	169.447	-2.44787	0.000245854	Yes	ABC transporter permease
gene1964	134.375	1020.37	-2.92476	0.000245854	Yes	ABC transporter substrate-binding protein
gene1973	210.69	600.133	-1.51016	0.0048481	Yes	hypothetical conserved protein
gene1974	210.69	600.133	-1.51016	0.0048481	Yes	hypothetical protein
gene1975	305.249	1561.32	-2.35471	0.000245854	Yes	membrane protein
gene1976	305.249	1561.32	-2.35471	0.000245854	Yes	Transcriptional regulator, ArsR family protein
gene1977	4.6258	125.809	-4.76539	0.000245854	Yes	propionyl-CoA carboxylase subunit beta
gene1980	375.04	4355.94	-3.53787	0.000245854	Yes	Crp/Fnr family transcriptional regulator
gene1983	301.517	6294.31	-4.38374	0.000245854	Yes	aminopeptidase
gene1990	79.4275	302.917	-1.93121	0.000245854	Yes	LacI family transcriptional regulator
gene1991	89.5416	302.641	-1.75698	0.000245854	Yes	galactose-1-phosphate uridylyltransferase
gene1994	59.3292	24.9672	1.24871	0.00140533	Yes	hypothetical protein
gene1999	569.045	1345.19	-1.2412	0.00123168	Yes	histidine kinase
gene2000	569.045	1345.19	-1.2412	0.00123168	Yes	hypothetical protein B4109_1798
gene2008	2611.3	728.247	1.84227	0.00243921	Yes	hypothetical protein GARCT_02142
gene2009	47.0954	171.702	-1.86625	0.00671528	Yes	hypothetical protein
gene2013	894.963	2245.74	-1.32729	0.000245854	Yes	DNA replication protein DnaD
gene2015	431.376	1704.49	-1.98232	0.000245854	Yes	aspartate aminotransferase
gene2017	232.066	546.089	-1.2346	0.000667448	Yes	hypothetical protein AVP43_00517
gene2019	250.522	88.2545	1.5052	0.000667448	Yes	aspartate 1-decarboxylase
gene2020	739.531	254.749	1.53753	0.000245854	Yes	Pantothenate synthetase
gene2021	739.531	254.749	1.53753	0.000245854	Yes	3-methyl-2-oxobutanoate hydroxymethyltransferase
gene2026	461.582	1058.22	-1.19698	0.000858781	Yes	methylglyoxal synthase
gene2032	1677.41	4401.34	-1.39171	0.000245854	Yes	cytochrome CBB3
gene2047	270.873	633.807	-1.22643	0.000245854	Yes	3-dehydroquinate synthase
gene2048	229.434	480.097	-1.06525	0.00368562	Yes	Chorismate synthase
gene2050	1300.58	6444.51	-2.30892	0.000245854	Yes	nucleoside-diphosphate kinase
gene2056	6081.41	20692.4	-1.76662	0.000245854	Yes	DNA-binding protein HU
gene2057	5.87423	36.5249	-2.63641	0.000245854	Yes	stage IV sporulation protein A
gene2060	386.976	1335.41	-1.78697	0.000245854	Yes	glycerol-3-phosphate dehydrogenase
gene2066	765.299	2468.14	-1.68933	0.000245854	Yes	30S ribosomal protein S1
gene2071	38.9741	82.4235	-1.08054	0.00209938	Yes	germination protein YpeB
gene2082	10.8703	32.5423	-1.58192	0.00308401	Yes	hypothetical protein
gene2083	353.703	2004.91	-2.50293	0.000245854	Yes	hypothetical protein
gene2089	1653.6	7946.4	-2.26469	0.000245854	Yes	inorganic pyrophosphatase
gene2092	395.363	1055.37	-1.4165	0.000667448	Yes	hypothetical protein
gene2093	395.363	1055.37	-1.4165	0.000667448	Yes	RNA polymerase sigma factor SigX
gene2094	353.121	873.977	-1.30743	0.000667448	Yes	ATPase
gene2095	402.447	882.488	-1.13278	0.00227074	Yes	membrane protein
gene2096	402.447	882.488	-1.13278	0.00227074	Yes	ATP:cob(I)alamin adenosyltransferase
gene2105	1883.05	10560.9	-2.48759	0.000245854	Yes	iron ABC transporter substrate-binding protein
gene2108	2347.66	5268.29	-1.16611	0.00441083	Yes	PTS sugar transporter
gene2109	2347.66	5268.29	-1.16611	0.00441083	Yes	phosphonate metabolism transcriptional regulator PhnF
gene2110	2347.66	5268.29	-1.16611	0.00441083	Yes	glucosamine-6-phosphate deaminase
gene2111	2347.66	5268.29	-1.16611	0.00441083	Yes	N-acetylglucosamine-6-phosphate deacetylase
gene2122	126.213	344.016	-1.44662	0.000245854	Yes	hypothetical protein
gene2125	315.689	132.831	1.24891	0.000667448	Yes	hypothetical protein
gene2128	272.359	725.738	-1.41394	0.000245854	Yes	3,4-dihydroxy-2-butanone-4-phosphate synthase
gene2130	208.092	440.379	-1.08152	0.0027764	Yes	Diaminohydroxyphosphoribosylaminopyrimidine deaminase
gene2144	101.308	328.234	-1.69598	0.000245854	Yes	sporulation sigma factor SigF
gene2146	76.4405	31.3488	1.28593	0.00657905	Yes	anti-sigma F factor antagonist
gene2147	1.71468	43.1012	-4.65172	0.000245854	Yes	D-alanyl-D-alanine carboxypeptidase
gene2152	247.19	51.5323	2.26207	0.00916804	Yes	membrane protein
gene2157	506.643	1242.59	-1.29431	0.000245854	Yes	oxidoreductase
gene2168	648.637	1625.93	-1.32578	0.0045609	Yes	NADPH dehydrogenase NamA
gene2170	164.748	409.664	-1.31418	0.000245854	Yes	glucose-6-phosphate dehydrogenase
gene2177	19.1981	78.3703	-2.02934	0.000245854	Yes	bacitracin ABC exporter ATP-binding protein
gene2178	19.1981	78.3703	-2.02934	0.000245854	Yes	Bacitracin transport permease ytsD
gene2181	109.855	846.627	-2.94613	0.000245854	Yes	chemotaxis protein CheW
gene2182	173.631	848.711	-2.28925	0.000245854	Yes	hypothetical protein
gene2183	102.38	354.022	-1.78991	0.000245854	Yes	transglutaminase
gene2192	130.547	349.319	-1.41998	0.00105065	Yes	hypothetical protein
gene2193	130.547	349.319	-1.41998	0.00105065	Yes	ABC transporter ATP-binding protein
gene2194	130.547	349.319	-1.41998	0.00105065	Yes	hypothetical protein
gene2197	2053.13	10510.6	-2.35595	0.000245854	Yes	ATPase/protein kinase
gene2198	2053.13	10510.6	-2.35595	0.000245854	Yes	methylmalonyl-CoA mutase
gene2199	2053.13	10510.6	-2.35595	0.000245854	Yes	methylmalonyl-CoA mutase
gene2204	2010.56	6929.44	-1.78514	0.000245854	Yes	branched-chain alpha-keto acid dehydrogenase
gene2205	605.063	2578.7	-2.09149	0.000245854	Yes	2-oxoisovalerate dehydrogenase subunit beta
gene2206	631.972	2626.37	-2.05514	0.000245854	Yes	2-oxoisovalerate dehydrogenase
gene2207	887.419	3830.94	-2.11001	0.000245854	Yes	dihydrolipoyl dehydrogenase
gene2208	910.287	2701.04	-1.56912	0.000245854	Yes	butyrate kinase
gene2209	1347.64	3437	-1.35071	0.00140533	Yes	leucine dehydrogenase
gene2210	494.105	1805.04	-1.86914	0.000245854	Yes	phosphate butyryltransferase
gene2213	181.098	386.597	-1.09406	0.00243921	Yes	hypothetical protein
gene2215	382.818	1009.61	-1.39907	0.000245854	Yes	stage 0 sporulation protein A
gene2216	15.209	34.9539	-1.20053	0.000245854	Yes	stage IV sporulation protein B
gene2218	937.415	2249.21	-1.26266	0.000245854	Yes	arginine repressor
gene2220	226.388	594.44	-1.39273	0.000245854	Yes	1-deoxy-D-xylulose-5-phosphate synthase
gene2221	400.754	896.751	-1.16199	0.00175727	Yes	farnesyl-diphosphate synthase
gene2226	1966.02	4867.69	-1.30796	0.000245854	Yes	hypothetical protein
gene2227	988.967	3956.01	-2.00005	0.000245854	Yes	acetyl-CoA carboxylase biotin carboxylase subunit
gene2228	499.544	1206.35	-1.27196	0.000667448	Yes	Biotin carboxyl carrier protein of acetyl-CoA carboxylase
gene2229	3.37899	38.8165	-3.52201	0.000245854	Yes	stage III sporulation protein AH
gene2238	2240.85	5718.15	-1.3515	0.000465337	Yes	elongation factor P
gene2242	269.586	1332.97	-2.30583	0.000245854	Yes	putative membrane spanning protein
gene2243	14.1306	43.8519	-1.63382	0.000245854	Yes	hypothetical protein
gene2246	339.746	2187.73	-2.68691	0.000245854	Yes	hypothetical protein
gene2247	32.0369	169.129	-2.40032	0.000245854	Yes	spore gernimation protein
gene2254	271.78	593.129	-1.12591	0.00308401	Yes	glycine cleavage system protein T
gene2264	175.238	473.954	-1.43543	0.000245854	Yes	hypothetical protein B4114_2054
gene2267	88.2315	317.8	-1.84875	0.000245854	Yes	cytosolic protein
gene2269	19144.2	40513.3	-1.08149	0.00308401	Yes	membrane protein
gene2270	35.6818	117.793	-1.72299	0.000245854	Yes	peptidase M14
gene2271	468.766	938.698	-1.00179	0.00586939	Yes	glucokinase
gene2284	79.2508	298.737	-1.91438	0.000245854	Yes	hypothetical protein
gene2285	12997.4	145429	-3.48402	0.000245854	Yes	superoxide dismutase
gene2297	236.156	521.89	-1.14401	0.00140533	Yes	hypothetical protein GARCT_02454
gene2299	209.231	85.7577	1.28676	0.000245854	Yes	deoxyribonuclease IV
gene2300	630.725	2411.35	-1.93476	0.000245854	Yes	DEAD/DEAH box helicase
gene2301	273.73	1454.36	-2.40956	0.000245854	Yes	hypothetical protein AVP43_02878
gene2303	843.664	1983.15	-1.23305	0.00227074	Yes	Nif3-like dinuclear metal center hexameric protein
gene2304	843.664	1983.15	-1.23305	0.00227074	Yes	SAM-dependent methyltransferase
gene2305	970.244	2186.92	-1.17248	0.00123168	Yes	cytochrome c
gene2306	168.996	82.2174	1.03947	0.0048481	Yes	hypothetical protein
gene2307	1656.62	4088.86	-1.30346	0.000667448	Yes	RNA polymerase sigma factor RpoD
gene2318	204.155	460.132	-1.17238	0.0019261	Yes	phosphate starvation protein PhoH
gene2325	630.972	309.679	1.0268	0.00763211	Yes	tRNA (N(6)-L-threonylcarbamoyladenosine(37)-C(2))-methylthiotransferase MtaB
gene2330	775.263	283.428	1.4517	0.000245854	Yes	nucleotide exchange factor GrpE
gene2331	822.548	256.273	1.68242	0.000245854	Yes	heat-inducible transcriptional repressor HrcA
gene2332	68.281	26.5937	1.3604	0.000465337	Yes	coproporphyrinogen III oxidase
gene2333	540.325	177.563	1.6055	0.000245854	Yes	elongation factor 4
gene2340	481.174	202.606	1.24788	0.00412663	Yes	DNA internalization-related competence protein ComEC/Rec2
gene2341	481.174	202.606	1.24788	0.00412663	Yes	ComE operon protein 2
gene2345	148.744	543.201	-1.86865	0.000245854	Yes	CRISPR-associated endonuclease Cas2
gene2346	265.383	1222.38	-2.20354	0.000245854	Yes	subtype I-C CRISPR-associated endonuclease Cas1
gene2347	265.383	1222.38	-2.20354	0.000245854	Yes	CRISPR-associated protein Cas4
gene2348	252.657	831.498	-1.71853	0.000245854	Yes	type I-C CRISPR-associated protein Cas7/Csd2
gene2349	252.657	831.498	-1.71853	0.000245854	Yes	CRISPR-associated protein
gene2350	252.657	831.498	-1.71853	0.000245854	Yes	type I-C CRISPR-associated protein Cas5
gene2355	2664.88	988.123	1.43131	0.00528505	Yes	methyltransferase
gene2356	2664.88	988.123	1.43131	0.00528505	Yes	ribosome silencing factor RsfS
gene2357	2664.88	988.123	1.43131	0.00528505	Yes	phosphohydrolase
gene2358	2664.88	988.123	1.43131	0.00528505	Yes	nicotinate-nicotinamide nucleotide adenylyltransferase
gene2359	1030.56	407.782	1.33756	0.000245854	Yes	RNA-binding protein
gene2362	451.884	93.3151	2.27577	0.000245854	Yes	hypothetical protein
gene2374	214.619	91.4042	1.23145	0.00105065	Yes	SAM-dependent methyltransferase
gene2379	541.236	195.907	1.46609	0.000245854	Yes	uridine kinase
gene2381	685.592	151.254	2.18038	0.000245854	Yes	peptidase U32
gene2382	685.592	151.254	2.18038	0.000245854	Yes	hypothetical protein B4109_2137
gene2393	404.178	935.802	-1.21121	0.000858781	Yes	TPR repeat-containing protein YrrB
gene2403	1485.14	6876.29	-2.21103	0.000245854	Yes	alkyl hydroperoxide reductase subunit F
gene2404	2030.9	11158.5	-2.45795	0.000245854	Yes	peroxiredoxin
gene2414	543.321	255.057	1.09099	0.00514377	Yes	transcriptional regulator
gene2415	64.4917	19.6388	1.71541	0.000245854	Yes	stage V sporulation protein B
gene2417	2763.46	972.841	1.5062	0.000245854	Yes	preprotein translocase subunit YajC
gene2422	97.7078	45.9773	1.08755	0.00543759	Yes	Holliday junction ATP-dependent DNA helicase RuvA
gene2427	19.8595	41.0142	-1.04629	0.00840114	Yes	aminoglycoside phosphotransferase
gene2428	19.8595	41.0142	-1.04629	0.00840114	Yes	peptidoglycan-binding protein LysM
gene2438	3688.31	1253.52	1.55697	0.000245854	Yes	LSU ribosomal protein L27P
gene2439	3290.46	1281.02	1.361	0.00105065	Yes	hypothetical protein
gene2440	7366.35	2078.44	1.82545	0.000245854	Yes	50S ribosomal protein L21
gene2444	509.851	243.507	1.06611	0.00308401	Yes	septum site-determining protein MinC
gene2448	275.739	589.661	-1.09658	0.00441083	Yes	hypothetical protein
gene2450	75.4481	177.372	-1.23322	0.000245854	Yes	hypothetical protein
gene2451	80.2327	164.82	-1.03863	0.00528505	Yes	pilus assembly protein PilE
gene2456	212.798	515.427	-1.27628	0.000465337	Yes	type II secretory pathway pseudopilin PulG
gene2457	530.283	1142.45	-1.1073	0.0019261	Yes	type II secretion system protein F
gene2458	530.283	1142.45	-1.1073	0.0019261	Yes	twitching motility protein PilT
gene2459	513.155	1489.86	-1.53771	0.000245854	Yes	general secretory pathway protein
gene2460	513.155	1489.86	-1.53771	0.000245854	Yes	hypothetical protein
gene2461	419.118	1184.08	-1.49834	0.000245854	Yes	photosystem reaction center subunit H
gene2462	419.118	1184.08	-1.49834	0.000245854	Yes	hypothetical protein
gene2463	251.977	549.27	-1.12422	0.00175727	Yes	prepilin-type N-terminal cleavage/methylation domain-containing protein
gene2464	251.977	549.27	-1.12422	0.00175727	Yes	hypothetical protein
gene2465	63.4526	248.147	-1.96744	0.000245854	Yes	hypothetical protein
gene2466	245.463	799.541	-1.70367	0.000245854	Yes	cytosolic protein
gene2468	121.19	282.163	-1.21926	0.000465337	Yes	valine--tRNA ligase
gene2472	800.574	1912.32	-1.25622	0.000667448	Yes	aspartate aminotransferase family protein
gene2474	498.698	1222.09	-1.29311	0.000245854	Yes	uroporphyrinogen III methyltransferase
gene2475	498.698	1222.09	-1.29311	0.000245854	Yes	hydroxymethylbilane synthase
gene2477	710.073	1959.39	-1.46437	0.000245854	Yes	glutamyl-tRNA reductase
gene2479	578.508	1521.12	-1.39473	0.003239	Yes	YihA family ribosome biogenesis GTP-binding protein
gene2480	578.508	1521.12	-1.39473	0.003239	Yes	endopeptidase La
gene2481	46.1373	11.6431	1.98646	0.000245854	Yes	ATP-dependent protease LonB
gene2486	54.6732	133.767	-1.29082	0.00158199	Yes	3-isopropylmalate dehydratase large subunit
gene2492	1179.73	100.406	3.55454	0.000245854	Yes	aminotransferase
gene2496	18.9732	54.6266	-1.52564	0.000245854	Yes	sporulation protein
gene2497	2558.4	647.851	1.98151	0.000245854	Yes	glutamate racemase
gene2498	865.754	231.526	1.90278	0.000245854	Yes	MarR family transcriptional regulator
gene2500	1713.66	9893.48	-2.5294	0.000245854	Yes	succinate dehydrogenase iron-sulfur subunit
gene2501	2343.62	9949.25	-2.08585	0.000245854	Yes	succinate dehydrogenase flavoprotein subunit
gene2505	55.6926	26.1474	1.09082	0.00293553	Yes	hypothetical protein
gene2506	255.311	78.9881	1.69255	0.000245854	Yes	iron permease
gene2507	247.493	75.2706	1.71723	0.000245854	Yes	hypothetical protein
gene2516	27.1865	8.49238	1.67865	0.000858781	Yes	aliphatic sulfonate ABC transporter ATP-binding protein
gene2517	14.7458	3.70829	1.99148	0.0071245	Yes	Alkanesulfonates transport system permease protein
gene2519	54.3488	16.3464	1.73328	0.000858781	Yes	sulfonate ABC transporter substrate-binding protein
gene2520	2134.17	7361.61	-1.78635	0.000245854	Yes	thiol reductase thioredoxin
gene2521	1203.43	13246.8	-3.46042	0.000245854	Yes	electron transfer flavoprotein subunit alpha
gene2522	1208.11	12119.7	-3.32653	0.000245854	Yes	electron transfer flavoprotein subunit beta
gene2523	575.947	3469.59	-2.59076	0.000245854	Yes	enoyl-CoA hydratase
gene2524	798.168	5407.51	-2.7602	0.000245854	Yes	TetR family transcriptional regulator
gene2525	92.6384	1077.94	-3.54052	0.000245854	Yes	long-chain fatty acid--CoA ligase
gene2533	251.665	1045.71	-2.05491	0.000245854	Yes	glutamine amidotransferase
gene2534	495.655	100.783	2.29808	0.00557911	Yes	hypothetical protein
gene2535	495.655	100.783	2.29808	0.00557911	Yes	MarR family transcriptional regulator
gene2540	28.7042	12.6048	1.18729	0.00209938	Yes	molybdate ABC transporter substrate-binding protein
gene2548	801.618	4244.87	-2.40473	0.000245854	Yes	aminopeptidase
gene2551	10414.3	4614.51	1.17432	0.00123168	Yes	50S ribosomal protein L20
gene2552	15336.9	3716.98	2.0448	0.000245854	Yes	50S ribosomal protein L35
gene2553	7380.88	1964.7	1.90948	0.000245854	Yes	translation initiation factor IF-3
gene2554	455.99	973.6	-1.09433	0.00499649	Yes	threonine--tRNA ligase
gene2567	465.538	6029.51	-3.69507	0.000245854	Yes	enoyl-CoA hydratase
gene2568	3403.58	22852.8	-2.74725	0.000245854	Yes	malate dehydrogenase
gene2569	1907.54	10566.1	-2.46966	0.000245854	Yes	isocitrate dehydrogenase (NADP(+))
gene2570	1633.57	7817.39	-2.25866	0.000245854	Yes	citrate synthase
gene2573	1413.42	3995.26	-1.4991	0.000245854	Yes	pyruvate kinase
gene2574	501.62	1370.59	-1.45013	0.000465337	Yes	ATP-dependent 6-phosphofructokinase
gene2584	1239.27	2913.23	-1.23313	0.000667448	Yes	metal-dependent hydrolase
gene2586	224.986	579.945	-1.36608	0.000245854	Yes	alanine dehydrogenase
gene2587	190.195	382.47	-1.00787	0.0045609	Yes	3-ketoacyl-ACP reductase
gene2589	4822.02	20228.6	-2.06869	0.000245854	Yes	universal stress protein UspA
gene2591	476.228	160.292	1.57095	0.000858781	Yes	argininosuccinate synthase
gene2595	24.4119	224.156	-3.19885	0.000245854	Yes	hypothetical protein
gene2598	1088.97	10231.7	-3.23201	0.000245854	Yes	2-Cys peroxiredoxin
gene2599	9.08963	26.451	-1.54103	0.006436	Yes	sporulation protein YtfJ
gene2601	79.147	254.077	-1.68266	0.000245854	Yes	RDD family protein
gene2602	73.2864	272.373	-1.89397	0.000245854	Yes	S49 family peptidase
gene2604	109.028	1702.83	-3.96516	0.000245854	Yes	acyl--CoA ligase
gene2608	326.83	664.096	-1.02285	0.00615036	Yes	septation ring formation regulator EzrA
gene2611	46.5176	231.703	-2.31643	0.000245854	Yes	GGDEF domain-containing protein
gene2613	5045.66	1683.81	1.58331	0.000245854	Yes	30S ribosomal protein S4
gene2615	255.082	1114.64	-2.12754	0.000245854	Yes	transposase
gene2617	582.277	13322.7	-4.51604	0.000245854	Yes	acetate--CoA ligase
gene2631	510.003	2706.65	-2.40793	0.000245854	Yes	peptidase M28
gene2632	485.364	1034.05	-1.09117	0.00227074	Yes	peptidase M4
gene2633	690.949	1496.43	-1.11487	0.00175727	Yes	hypothetical protein
gene2634	94.5064	43.0993	1.13275	0.00441083	Yes	tRNA (guanosine(46)-N7)-methyltransferase TrmB
gene2638	205.606	455.955	-1.14901	0.000465337	Yes	hypothetical protein GARCT_02857
gene2639	296.453	677.432	-1.19227	0.00209938	Yes	2'-5' RNA ligase
gene2640	296.453	677.432	-1.19227	0.00209938	Yes	MFS transporter
gene2642	1694.22	30451.2	-4.16781	0.000245854	Yes	DeoR family transcriptional regulator
gene2651	543.692	1100.87	-1.01778	0.00397583	Yes	sulfurtransferase
gene2652	424.541	1471.19	-1.79301	0.000245854	Yes	leucine--tRNA ligase
gene2653	53.9493	116.355	-1.10886	0.00140533	Yes	MFS transporter
gene2656	761.74	324.838	1.22958	0.00572208	Yes	hypothetical protein
gene2657	761.74	324.838	1.22958	0.00572208	Yes	rRNA methyltransferase
gene2660	1673.09	788.072	1.08612	0.00412663	Yes	methionine adenosyltransferase
gene2661	1489.03	12356.6	-3.05284	0.000245854	Yes	phosphoenolpyruvate carboxykinase (ATP)
gene2662	3.38148	17.94	-2.40745	0.00243921	Yes	hypothetical protein GTCCBUS3UF5_8800
gene2667	14.0368	5.11976	1.45507	0.000465337	Yes	MFS transporter
gene2683	19.781	4.92055	2.00722	0.000245854	Yes	adhesin
gene2690	744.167	2642.88	-1.82841	0.000245854	Yes	1,4-dihydroxy-2-naphthoyl-CoA synthase
gene2691	404.5	1286.71	-1.66948	0.000245854	Yes	2-succinyl-6-hydroxy-2,4-cyclohexadiene-1-carboxylate synthase
gene2692	576.216	2281.9	-1.98555	0.000245854	Yes	2-succinyl-5-enolpyruvyl-6-hydroxy-3-cyclohexene-1-carboxylic-acid synthase
gene2693	576.216	2281.9	-1.98555	0.000245854	Yes	Salicylate biosynthesis isochorismate synthase
gene2695	45.0627	92.1293	-1.03173	0.00441083	Yes	hypothetical protein
gene2703	34.5857	95.4124	-1.464	0.000245854	Yes	hypothetical protein
gene2706	36.0984	138.402	-1.93886	0.000245854	Yes	homoserine lactone transporter
gene2707	46.0338	249.006	-2.43542	0.000245854	Yes	hypothetical protein
gene2708	193.648	465.238	-1.26453	0.000245854	Yes	2',3'-cyclic-nucleotide 2'-phosphodiesterase
gene2709	13.4367	52.918	-1.97758	0.000245854	Yes	endonuclease
gene2710	154.156	689.8	-2.16179	0.000245854	Yes	GNAT family acetyltransferase
gene2711	154.005	552.803	-1.84379	0.000245854	Yes	IS110 family transposase
gene2712	10.9755	60.4623	-2.46175	0.000245854	Yes	IS4 family transposase
gene2721	12.9616	4.55363	1.50915	0.000667448	Yes	hypothetical protein
gene2727	9.17186	26.7016	-1.54164	0.000858781	Yes	hypothetical protein
gene2728	20.8339	55.1177	-1.40358	0.0033881	Yes	GCN5 family acetyltransferase
gene2730	18.7538	79.2914	-2.07998	0.000465337	Yes	hypothetical protein LR68_04456
gene2731	2.86476	176.438	-5.9446	0.000245854	Yes	hypothetical protein AVP43_02057
gene2733	557.721	206.867	1.43084	0.000245854	Yes	membrane protein
gene2735	47.9976	22.7558	1.07673	0.0045609	Yes	nuclease
gene2746	459.545	932.189	-1.02042	0.00686283	Yes	NADH-dependent alcohol dehydrogenase
gene2763	63.9856	250.063	-1.96647	0.000245854	Yes	hypothetical protein AVP43_00168
gene2764	75.9441	320.709	-2.07826	0.000245854	Yes	ATPase AAA
gene2765	75.9441	320.709	-2.07826	0.000245854	Yes	integrase
gene2770	155.017	501.611	-1.69414	0.000858781	Yes	hypothetical protein B23_0842
gene2771	155.017	501.611	-1.69414	0.000858781	Yes	transcriptional regulator
gene2772	66.3146	197.327	-1.57319	0.000245854	Yes	transposase
gene2774	1708.18	369.885	2.20731	0.00891263	Yes	hypothetical protein GK2939
gene2775	129.729	37.2868	1.79876	0.000245854	Yes	hypothetical protein
gene2776	70.111	13.0591	2.42459	0.000245854	Yes	hypothetical protein
gene2780	211.056	75.7121	1.47903	0.000245854	Yes	anion permease
gene2782	106.926	1052.3	-3.29886	0.000245854	Yes	leucyl aminopeptidase
gene2789	531.124	2194.88	-2.04702	0.000245854	Yes	NADH dehydrogenase
gene2790	211.711	1453.26	-2.77912	0.000245854	Yes	ferredoxin--NADP(+) reductase
gene2797	2006.58	5604.7	-1.4819	0.000245854	Yes	nitrogen fixation protein (NifU protein)
gene2803	226.693	60.1225	1.91476	0.000245854	Yes	phosphatidylglycerophosphatase A
gene2812	118.515	836.857	-2.81991	0.000245854	Yes	ABC transporter ATP-binding protein
gene2813	103.519	1003.44	-3.27699	0.000245854	Yes	ABC transporter ATP-binding protein
gene2814	103.519	1003.44	-3.27699	0.000245854	Yes	ABC transporter
gene2815	19.8461	54.8872	-1.46761	0.000245854	Yes	branched-chain amino acid ABC transporter permease
gene2816	139.336	2078.6	-3.89897	0.000245854	Yes	ethanolamine utilization protein EutJ
gene2822	59.3169	133.871	-1.17433	0.00243921	Yes	hypothetical protein T260_11200
gene2831	425.072	136.941	1.63415	0.000245854	Yes	methionine ABC transporter substrate-binding protein
gene2832	338.231	136.131	1.31301	0.00123168	Yes	methionine import system permease MetP
gene2833	338.231	136.131	1.31301	0.00123168	Yes	methionine import ATP-binding protein MetN
gene2838	746.056	2634.84	-1.82036	0.000245854	Yes	glycine cleavage system protein H
gene2840	369.294	3367.24	-3.18872	0.000245854	Yes	acyl-CoA dehydrogenase
gene2841	351.977	4298.75	-3.61036	0.000245854	Yes	acetyl-CoA acetyltransferase
gene2842	183.969	2330.53	-3.66312	0.000245854	Yes	3-hydroxyacyl-CoA dehydrogenase
gene2844	680.109	1685.79	-1.30959	0.00105065	Yes	proline dehydrogenase
gene2853	1295.72	14697.8	-3.50377	0.000245854	Yes	hypothetical protein B23_0743
gene2857	587.291	1473.38	-1.32698	0.000465337	Yes	hypothetical protein AVP43_02329
gene2865	105.623	49.5097	1.09314	0.0048481	Yes	hypothetical protein
gene2869	385.429	96.8288	1.99296	0.000245854	Yes	SsrA-binding protein
gene2875	1978.13	396.379	2.31918	0.000245854	Yes	hypothetical protein
gene2876	144.897	745.912	-2.36398	0.000245854	Yes	carboxylesterase
gene2878	2310.68	8899.63	-1.94543	0.000245854	Yes	phosphopyruvate hydratase
gene2879	3570.84	12864.9	-1.8491	0.000245854	Yes	2,3-bisphosphoglycerate-independent phosphoglycerate mutase
gene2880	3570.84	12864.9	-1.8491	0.000245854	Yes	triose-phosphate isomerase
gene2881	1198.73	3859.18	-1.68679	0.000245854	Yes	phosphoglycerate kinase
gene2883	1639.71	3838.87	-1.22724	0.000858781	Yes	central glycolytic genes regulator
gene2888	1674.85	3901.21	-1.21989	0.00175727	Yes	ATP-dependent Clp protease proteolytic subunit
gene2896	132.661	43.244	1.61717	0.000245854	Yes	hypothetical protein
gene2915	303.46	121.002	1.32648	0.000667448	Yes	excinuclease ABC subunit B
gene2916	695.779	1565.05	-1.16951	0.0027764	Yes	protein CsbA
gene2917	171.09	961.769	-2.49093	0.000245854	Yes	signal protein PDZ
gene2918	112.167	455.897	-2.02306	0.000245854	Yes	MerR family transcriptional regulator
gene2929	176.572	83.829	1.07474	0.003239	Yes	membrane protein
gene2934	464.638	1492.94	-1.68398	0.000245854	Yes	hypothetical protein
gene2935	8723.61	64498.1	-2.88626	0.000245854	Yes	ribosomal subunit interface protein
gene2936	336.697	1370.21	-2.02487	0.000245854	Yes	metal-dependent phosphohydrolase
gene2937	169.008	545.448	-1.69035	0.000245854	Yes	hypothetical protein
gene2938	717.398	1796.71	-1.32451	0.000245854	Yes	flagellar protein FliT
gene2939	717.398	1796.71	-1.32451	0.000245854	Yes	flagellar protein FliS
gene2940	218.099	745.489	-1.7732	0.000245854	Yes	flagellar hook-associated protein II
gene2946	11.1749	25.1752	-1.17174	0.00293553	Yes	transposase
gene2958	2.72944	11.141	-2.0292	0.000245854	Yes	glutamyl endopeptidase
gene2972	844.099	3589.7	-2.08838	0.000245854	Yes	hypothetical protein
gene2974	7449.79	56471.3	-2.92225	0.000245854	Yes	flagellin
gene2975	815.778	2724.27	-1.73962	0.000245854	Yes	carbon storage regulator
gene2976	463.364	1724.32	-1.89581	0.000245854	Yes	flagellar assembly protein FliW
gene2977	1161	2775.59	-1.25743	0.000667448	Yes	hypothetical protein
gene2991	324.224	734.224	-1.17923	0.00105065	Yes	DNA-binding response regulator, partial
gene2992	324.224	734.224	-1.17923	0.00105065	Yes	histidine kinase
gene2993	128.068	52.4166	1.28881	0.000245854	Yes	YigZ family protein
gene2994	339.36	60.663	2.48393	0.000245854	Yes	transcriptional regulator
gene2999	143.754	70.6676	1.02448	0.0045609	Yes	hypothetical protein
gene3000	426.267	116.258	1.87443	0.000245854	Yes	glycosyl transferase family 2
gene3004	91.2136	189.54	-1.05518	0.00441083	Yes	polysaccharide deacetylase
gene3005	186.298	89.2567	1.06158	0.00528505	Yes	hypothetical protein
gene3007	60.2267	441.8	-2.87492	0.000245854	Yes	amylopullulanase
gene3023	492.69	1027.13	-1.05987	0.00600764	Yes	hypothetical protein
gene3025	1446.72	513.979	1.493	0.000245854	Yes	polymerase
gene3026	1446.72	513.979	1.493	0.000245854	Yes	glycosyltransferase
gene3028	690.819	271.237	1.34875	0.000667448	Yes	UDP-N-acetyl-D-mannosamine dehydrogenase
gene3029	744.84	256.122	1.5401	0.000245854	Yes	polysaccharide pyruvyl transferase CsaB
gene3030	744.84	256.122	1.5401	0.000245854	Yes	glycosyl transferase family 1
gene3031	90.3954	34.3502	1.39593	0.000667448	Yes	murein biosynthesis protein MurJ
gene3033	8.55605	631.191	-6.20499	0.000245854	Yes	peptidase S8/S53 subtilisin kexin sedolisin
gene3034	195.723	515.64	-1.39755	0.000245854	Yes	alkaline serine protease
gene3035	137.594	300.302	-1.126	0.00175727	Yes	N-acetylmuramoyl-L-alanine amidase
gene3036	897.285	384.484	1.22264	0.000245854	Yes	hypothetical protein
gene3039	180.563	690.683	-1.93552	0.000245854	Yes	glycoside hydrolase
gene3040	10.5532	55.7251	-2.40065	0.000245854	Yes	hypothetical protein
gene3041	645.463	172.089	1.90718	0.000245854	Yes	transcriptional regulator
gene3045	79.9492	216.733	-1.43876	0.000245854	Yes	processed acidic surface protein
gene3049	571.15	41651.3	-6.18835	0.000245854	Yes	aldehyde dehydrogenase
gene3050	107.875	8637.46	-6.32317	0.000245854	Yes	acetaldehyde dehydrogenase
gene3051	202.712	664.922	-1.71375	0.000245854	Yes	MFS transporter
gene3052	202.712	664.922	-1.71375	0.000245854	Yes	TetR family transcriptional regulator
gene3053	202.712	664.922	-1.71375	0.000245854	Yes	hypothetical protein
gene3055	765.877	4964.73	-2.69653	0.000667448	Yes	sugar ABC transporter permease
gene3056	765.877	4964.73	-2.69653	0.000667448	Yes	Trehalose transport system permease protein SugA
gene3057	2021.47	20344.4	-3.33116	0.000245854	Yes	ABC transporter substrate-binding protein
gene3061	142.75	710.35	-2.31504	0.000245854	Yes	transposase
gene3062	1271.62	5872.99	-2.20743	0.000245854	Yes	transposase
gene3063	175.672	445.433	-1.34232	0.00123168	Yes	6-phospho-beta-glucosidase
gene3066	39.433	545.32	-3.78963	0.000245854	Yes	2-hydroxy-acid oxidase
gene3067	21.0457	690.739	-5.03654	0.000245854	Yes	2-oxoisovalerate dehydrogenase
gene3068	23.6952	489.2	-4.36776	0.000245854	Yes	pyruvate dehydrogenase (acetyl-transferring) E1 component subunit alpha
gene3069	7.95486	109.204	-3.77905	0.000245854	Yes	dihydrolipoyllysine-residue acetyltransferase component
gene3073	25.6782	70.3909	-1.45484	0.000858781	Yes	ATP synthase F1 subunit delta
gene3078	864.003	3048.42	-1.81895	0.000667448	Yes	hypothetical protein
gene3079	864.003	3048.42	-1.81895	0.000667448	Yes	ribokinase
gene3080	864.003	3048.42	-1.81895	0.000667448	Yes	LacI family transcriptional regulator
gene3084	128.081	462.719	-1.85308	0.00123168	Yes	hypothetical protein
gene3085	113.546	367.655	-1.69508	0.00801864	Yes	sodium:solute symporter
gene3086	113.546	367.655	-1.69508	0.00801864	Yes	membrane protein
gene3087	40.5547	190.804	-2.23415	0.000245854	Yes	N-acyl-L-amino acid amidohydrolase
gene3090	294.444	637.042	-1.1134	0.00140533	Yes	UDP-glucose 6-dehydrogenase
gene3093	47.1969	109.723	-1.2171	0.00557911	Yes	preprotein translocase subunit SecA
gene3094	47.1969	109.723	-1.2171	0.00557911	Yes	preprotein translocase subunit SecA
gene3095	315.756	1531.05	-2.27764	0.000245854	Yes	hypothetical protein
gene3096	136.284	997.324	-2.87145	0.000245854	Yes	preprotein translocase subunit SecA
gene3097	88.8676	420.024	-2.24074	0.000245854	Yes	preprotein translocase subunit SecA
gene3098	185.483	637.922	-1.78209	0.000245854	Yes	preprotein translocase subunit SecA
gene3103	265.25	103.679	1.35523	0.000245854	Yes	hypothetical protein
gene3110	52.4259	19.3078	1.4411	0.000245854	Yes	Ktr system potassium uptake protein D
gene3111	402.615	37.161	3.43754	0.000245854	Yes	hypothetical protein AVP43_02587
gene3112	402.615	37.161	3.43754	0.000245854	Yes	glycosidase-like protein
gene3113	371.999	17.0456	4.44783	0.000245854	Yes	hypothetical protein
gene3114	398.933	47.5543	3.0685	0.000245854	Yes	sugar ABC transporter permease
gene3115	398.933	47.5543	3.0685	0.000245854	Yes	spermidine/putrescine ABC transporter permease
gene3116	648.225	132.201	2.29376	0.000245854	Yes	sugar ABC transporter substrate-binding protein
gene3125	48.8033	114.812	-1.23422	0.00105065	Yes	hypothetical protein
gene3126	86.6606	429.427	-2.30896	0.000245854	Yes	hypothetical protein
gene3127	37.5056	82.4813	-1.13696	0.00227074	Yes	ADP-ribosyl- hydrolase
gene3134	108.368	10.7321	3.33593	0.000245854	Yes	acetyltransferase
gene3138	10.6624	83.8617	-2.97548	0.000245854	Yes	hypothetical protein
gene3139	14.5776	55.1027	-1.91837	0.000245854	Yes	hypothetical protein
gene3140	129.614	637.132	-2.29737	0.000245854	Yes	hypothetical protein
gene3146	52.0754	156.465	-1.58717	0.000245854	Yes	mannonate dehydratase
gene3150	36.0784	165.167	-2.19472	0.000245854	Yes	alpha-glucosidase
gene3151	25.9691	104.48	-2.00836	0.000245854	Yes	hypothetical protein
gene3152	10.7532	38.9883	-1.85828	0.000465337	Yes	C4-dicarboxylate ABC transporter
gene3153	36.3881	202.254	-2.47463	0.000245854	Yes	TRAP transporter
gene3155	36.38	87.252	-1.26204	0.00123168	Yes	LacI family transcriptional regulator
gene3162	419.856	163.23	1.36299	0.00123168	Yes	hypothetical protein
gene3163	88.6645	39.1565	1.1791	0.00543759	Yes	hypothetical protein
gene3164	17.2031	262.848	-3.93349	0.000245854	Yes	beta-glucosidase
gene3173	90.8033	12.9463	2.8102	0.000245854	Yes	glycosyltransferase WbuB
gene3174	26.8146	2.71131	3.30596	0.000245854	Yes	hypothetical protein
gene3175	24.0217	8.44954	1.50739	0.00123168	Yes	hypothetical protein
gene3177	131.657	46.9001	1.48912	0.000245854	Yes	transposase
gene3178	30.9038	3.28361	3.23443	0.000245854	Yes	hypothetical protein
gene3179	214.953	22.2622	3.27135	0.000245854	Yes	glycosyl transferase
gene3180	214.953	22.2622	3.27135	0.000245854	Yes	group 1 glycosyl transferase
gene3181	323.616	150.317	1.10627	0.00397583	Yes	glycosyl transferase
gene3182	323.616	150.317	1.10627	0.00397583	Yes	polysaccharide biosynthesis protein
gene3183	323.616	150.317	1.10627	0.00397583	Yes	acetyltransferase
gene3190	2365.01	5178.42	-1.13067	0.00293553	Yes	hypothetical protein
gene3205	261.921	1850.65	-2.82083	0.000245854	Yes	proteinase inhibitor
gene3206	327.375	4285.74	-3.71053	0.000245854	Yes	transporter
gene3207	327.375	4285.74	-3.71053	0.000245854	Yes	chromate transporter
gene3208	85.1457	1014.94	-3.57532	0.000245854	Yes	gamma-glutamyltransferase
gene3209	43.4449	101.095	-1.21845	0.00158199	Yes	ABC transporter ATP-binding protein
gene3210	43.4449	101.095	-1.21845	0.00158199	Yes	ABC transporter ATP-binding protein
gene3211	42.5936	14.7676	1.5282	0.000245854	Yes	glutathione ABC transporter substrate-binding protein
gene3212	31.6867	8.29961	1.93276	0.000245854	Yes	diguanylate cyclase
gene3213	33.5141	10.0651	1.73541	0.00105065	Yes	glutathione ABC transporter permease
gene3214	305.871	99.3244	1.6227	0.000245854	Yes	transcriptional regulator
gene3215	22.4193	244.559	-3.44737	0.000245854	Yes	peptidase M23
gene3219	124.39	298.416	-1.26245	0.00600764	Yes	membrane protein
gene3220	43.1414	371.624	-3.1067	0.000245854	Yes	NADH-quinone oxidoreductase subunit N
gene3221	75.0464	692.502	-3.20596	0.000245854	Yes	NADH:ubiquinone oxidoreductase subunit M
gene3222	75.0464	692.502	-3.20596	0.000245854	Yes	NADH-quinone oxidoreductase subunit L
gene3223	243.275	1750.47	-2.84708	0.000245854	Yes	NADH-quinone oxidoreductase subunit K
gene3224	243.275	1750.47	-2.84708	0.000245854	Yes	NADH:ubiquinone oxidoreductase subunit J
gene3225	243.275	1750.47	-2.84708	0.000245854	Yes	NADH-quinone oxidoreductase subunit I
gene3226	72.4858	1223.23	-4.07685	0.000245854	Yes	NADH-quinone oxidoreductase subunit H
gene3227	72.4858	1223.23	-4.07685	0.000245854	Yes	NAD(P)H-quinone oxidoreductase subunit H
gene3228	39.1827	913.719	-4.54346	0.000245854	Yes	NADH dehydrogenase
gene3229	16.1844	220.215	-3.76624	0.000245854	Yes	NADH dehydrogenase
gene3230	16.1844	220.215	-3.76624	0.000245854	Yes	NADH ubiquinone oxidoreductase chain A
gene3231	2847.04	8820	-1.63132	0.000245854	Yes	F0F1 ATP synthase subunit epsilon
gene3232	3391.24	11450.7	-1.75555	0.000245854	Yes	ATP synthase subunit beta
gene3233	2783.87	8628.44	-1.63201	0.000245854	Yes	ATP synthase F0F1 subunit gamma
gene3238	542.487	1144.68	-1.07728	0.0038384	Yes	F0F1 ATP synthase subunit A
gene3239	348.163	975.234	-1.48599	0.000245854	Yes	ATP synthase subunit I
gene3240	856.405	3992.65	-2.22098	0.000245854	Yes	hypothetical protein
gene3242	630.455	1658.63	-1.39553	0.000245854	Yes	serine hydroxymethyltransferase
gene3250	874.539	270.989	1.69029	0.000245854	Yes	protein-(glutamine-N5) methyltransferase, release factor-specific
gene3251	874.539	270.989	1.69029	0.000245854	Yes	peptide chain release factor 1
gene3252	312.342	85.7743	1.86451	0.000245854	Yes	hypothetical protein
gene3254	3809.56	1812.85	1.07136	0.00543759	Yes	50S ribosomal protein L31
gene3256	407.142	1669.69	-2.03598	0.000245854	Yes	fructose-1,6-bisphosphatase, class II
gene3257	431.174	2345.38	-2.44348	0.000245854	Yes	UDP-N-acetylglucosamine 1-carboxyvinyltransferase
gene3258	1358.27	5683.3	-2.06496	0.000245854	Yes	fructose-6-phosphate aldolase
gene3259	1748.78	5275.29	-1.5929	0.000245854	Yes	fructose-bisphosphate aldolase
gene3264	587.332	11211.1	-4.25461	0.000245854	Yes	methylmalonyl-CoA mutase
gene3265	439.836	7872.6	-4.1618	0.000245854	Yes	TetR family transcriptional regulator
gene3266	339.878	8503.42	-4.64495	0.000245854	Yes	acyl-CoA dehydrogenase
gene3267	657.587	15932.9	-4.59868	0.000245854	Yes	acyl-CoA dehydrogenase
gene3268	757.612	10259.6	-3.75937	0.000245854	Yes	putative 3-hydroxybutyryl-CoA dehydrogenase
gene3269	419.078	5884.15	-3.81154	0.000245854	Yes	acetyl-CoA acetyltransferase
gene3270	98.0924	1463.63	-3.89927	0.000245854	Yes	hypothetical protein
gene3271	27.3649	4.45723	2.61811	0.000245854	Yes	cardiolipin synthase
gene3274	130.968	26.5624	2.30176	0.000245854	Yes	hypothetical protein
gene3276	121.07	46.2071	1.38965	0.0019261	Yes	hypothetical protein GARCT_03386
gene3277	1112.83	443.99	1.32563	0.000245854	Yes	agmatinase
gene3278	768.952	307.835	1.32074	0.000465337	Yes	spermidine synthase
gene3279	23.6692	9.48102	1.3199	0.000465337	Yes	monofunctional biosynthetic peptidoglycan transglycosylase
gene3282	409.89	1089.73	-1.41066	0.00615036	Yes	4-oxalocrotonate tautomerase family enzyme
gene3284	987.891	289.062	1.77297	0.000245854	Yes	hypothetical protein
gene3285	476.726	211.656	1.17144	0.00397583	Yes	HD domain-containing protein
gene3290	786.892	256.28	1.61844	0.000245854	Yes	phosphate acetyltransferase
gene3291	976.921	2288.84	-1.2283	0.0019261	Yes	heme-binding protein
gene3295	106.921	282.047	-1.39939	0.000245854	Yes	HNH endonuclease
gene3302	29.2769	66.2585	-1.17834	0.0033881	Yes	FMN-dependent NADH-azoreductase
gene3305	954.228	363.624	1.39189	0.000245854	Yes	glycosyltransferase
gene3308	215.038	17.1762	3.64611	0.000245854	Yes	sucrose-6-phosphate hydrolase
gene3309	146.271	13.1159	3.47926	0.000245854	Yes	PTS sucrose transporter subunit IIBC
gene3318	53.9991	138.646	-1.3604	0.000245854	Yes	sodium:proline symporter
gene3319	1566.74	640.712	1.29002	0.00140533	Yes	basic amino acid ABC transporter substrate-binding protein
gene3326	98.9632	33.863	1.54718	0.000245854	Yes	tRNA (guanosine(18)-2'-O)-methyltransferase
gene3328	13.3073	29.1852	-1.13302	0.00470524	Yes	hypothetical protein
gene3330	45.1284	243.742	-2.43325	0.000245854	Yes	IS4 family transposase
gene3331	110.201	240.323	-1.12484	0.003239	Yes	hypothetical protein
gene3335	335.704	739.151	-1.13868	0.00158199	Yes	glycerate kinase
gene3337	32.4791	98.588	-1.6019	0.000245854	Yes	GGDEF domain-containing protein
gene3353	7436.54	3267.12	1.18661	0.00528505	Yes	Ribosomal protein S18
gene3355	6208.74	1984.71	1.64537	0.000245854	Yes	30S ribosomal protein S6
gene3370	221.683	59.601	1.89509	0.000245854	Yes	ribonuclease P protein component
