# Supplementary material for: Genomic and Transcriptome Analyses of a Thermophilic Bacterium Geobacillus stearothermophilus B5 Isolated from Compost Reveal Its Enzymatic Basis for Lignocellulose Degradation
Source: Microorganisms. 2020 Sep 4;8(9):1357. doi: 10.3390/microorganisms8091357 (PMC7564440; doi:10.3390/microorganisms8091357)
Supplement: Supplementary file 1 [file microorganisms-08-01357-s001.zip › Supplementary/Supplementary Table S6.xlsx]

## Sheet: Sheet1
The up-regulated genes related to ribosome pathway
Gene	FPKM(T70)	FPKM(T60)	log2(T70/T60)	Q-value	Significant	Annotation
gene0095	3963.98	1837.24	1.10941	0.0033881	Yes	50S ribosomal protein L11
gene0096	1776.01	805.476	1.14073	0.00353628	Yes	50S ribosomal protein L1
gene0097	1092.23	418.254	1.38483	0.000245854	Yes	50S ribosomal protein L10
gene0098	1735.89	818.912	1.0839	0.00368562	Yes	50S ribosomal protein L7/L12
gene0108	4528.08	1407.8	1.68546	0.000245854	Yes	50S ribosomal protein L3
gene0112	5915.23	2821.61	1.06792	0.00586939	Yes	30S ribosomal protein S19
gene0113	8548.05	1882.61	2.18286	0.000245854	Yes	50S ribosomal protein L22
gene0114	5693.28	2213.92	1.36266	0.000465337	Yes	30S ribosomal protein S3
gene0119	5153.32	2203.02	1.22602	0.00123168	Yes	50S ribosomal protein L24
gene0120	3821.47	1801.56	1.08488	0.0018375	Yes	50S ribosomal protein L5
gene0121	7631.18	2750.94	1.47198	0.000858781	Yes	30S ribosomal protein S14 type Z
gene0122	2003.3	929.559	1.10776	0.0033881	Yes	30S ribosomal protein S8
gene0123	2882.42	932.036	1.62882	0.000465337	Yes	50S ribosomal protein L6
gene0125	1927.23	630.969	1.61089	0.000245854	Yes	30S ribosomal protein S5
gene0126	11851.2	3557.62	1.73605	0.000245854	Yes	50S ribosomal protein L30
gene0133	4512.49	1843.33	1.29161	0.000667448	Yes	30S ribosomal protein S13
gene0134	2324.91	1049.71	1.14718	0.00243921	Yes	30S ribosomal protein S11
gene0136	9706.59	4624.59	1.06964	0.0048481	Yes	50S ribosomal protein L17
gene0141	3993.47	526.356	2.92353	0.000245854	Yes	50S ribosomal protein L13
gene0142	1619.2	412.669	1.97222	0.000245854	Yes	30S ribosomal protein S9
gene1023	5351.18	1907.96	1.48783	0.00123168	Yes	Ribosomal protein L32
gene1114	12489.7	4603.73	1.43986	0.000245854	Yes	30S ribosomal protein S16
gene1169	2632.69	1243.32	1.08234	0.00572208	Yes	30S ribosomal protein S2
gene1182	33954.2	9614.26	1.82034	0.00105065	Yes	50S ribosomal protein L7
gene2066	765.299	2468.14	-1.68933	0.000245854	Yes	30S ribosomal protein S1
gene2438	3688.31	1253.52	1.55697	0.000245854	Yes	LSU ribosomal protein L27P
gene2440	7366.35	2078.44	1.82545	0.000245854	Yes	50S ribosomal protein L21
gene2551	10414.3	4614.51	1.17432	0.00123168	Yes	50S ribosomal protein L20
gene2552	15336.9	3716.98	2.0448	0.000245854	Yes	50S ribosomal protein L35
gene2613	5045.66	1683.81	1.58331	0.000245854	Yes	30S ribosomal protein S4
gene3254	3809.56	1812.85	1.07136	0.00543759	Yes	50S ribosomal protein L31
gene3353	7436.54	3267.12	1.18661	0.00528505	Yes	Ribosomal protein S18
gene3355	6208.74	1984.71	1.64537	0.000245854	Yes	30S ribosomal protein S6
